# Supplementary material for: Transcription factor StABI5-like 1 binding to the FLOWERING LOCUS T homologs promotes early maturity in potato
Source: Plant Physiol. 2022 Mar 8;189(3):1677–93. doi: 10.1093/plphys/kiac098 (PMC9237700; doi:10.1093/plphys/kiac098)
Supplement: kiac098_Supplementary_Data [file kiac098_supplementary_data.zip]

Archive with 3 entries (3 files):
- Supplemental Data.pdf
- Supplemental Data S1.xlsx
- Supplemental Data S2.xlsx
