# Supplementary material for: Transcription factor StABI5-like 1 binding to the FLOWERING LOCUS T homologs promotes early maturity in potato
Source: Plant Physiol. 2022 Mar 8;189(3):1677–93. doi: 10.1093/plphys/kiac098 (PMC9237700; doi:10.1093/plphys/kiac098)
Supplement: kiac098_Supplementary_Data [file kiac098_supplementary_data.zip › Supplemental Data S1.xlsx]

## Sheet: Sheet1
Supplemental Data S1. List of StABL1 binding sites identified by ChIP-seq
GeneID	Chr	Start	End	Strand	PeakID	Annotation	Detailed_Annotation	Distance_to_TSS	Annotated_Transcript
Soltu.DM.01G000040	chr01	497928	498516	+	CHIP_peak_10	promoter-TSS (Soltu.DM.01G000040.2)	NA	101	Soltu.DM.01G000040.2
Soltu.DM.01G009280	chr01	12920329	12920581	-	CHIP_peak_1000	promoter-TSS (Soltu.DM.01G009280.1)	NA	911	Soltu.DM.01G009280.1
Soltu.DM.02G023400	chr02	36935279	36936602	+	CHIP_peak_10002	promoter-TSS (Soltu.DM.02G023400.1)	NA	-273	Soltu.DM.02G023400.1
Soltu.DM.02G023400	chr02	36937237	36937485	+	CHIP_peak_10003	promoter-TSS (Soltu.DM.02G023400.1)	NA	1148	Soltu.DM.02G023400.1
Soltu.DM.02G023410	chr02	36941430	36941631	-	CHIP_peak_10004	exon (Soltu.DM.02G023410.1, exon 7 of 7)	NA	4309	Soltu.DM.02G023410.1
Soltu.DM.02G023410	chr02	36945641	36946117	-	CHIP_peak_10005	promoter-TSS (Soltu.DM.02G023410.1)	NA	-40	Soltu.DM.02G023410.1
Soltu.DM.02G023440	chr02	36954315	36954677	+	CHIP_peak_10006	promoter-TSS (Soltu.DM.02G023440.1)	NA	22	Soltu.DM.02G023440.1
Soltu.DM.02G023450	chr02	36959042	36959260	-	CHIP_peak_10007	promoter-TSS (Soltu.DM.02G023450.1)	NA	664	Soltu.DM.02G023450.1
Soltu.DM.01G009280	chr01	12920969	12921673	-	CHIP_peak_1001	promoter-TSS (Soltu.DM.01G009280.1)	NA	45	Soltu.DM.01G009280.1
Soltu.DM.02G023470	chr02	36973760	36973993	-	CHIP_peak_10013	promoter-TSS (Soltu.DM.02G023470.1)	NA	790	Soltu.DM.02G023470.1
Soltu.DM.02G023470	chr02	36974184	36974407	-	CHIP_peak_10014	promoter-TSS (Soltu.DM.02G023470.1)	NA	371	Soltu.DM.02G023470.1
Soltu.DM.02G023480	chr02	36982167	36982644	-	CHIP_peak_10015	promoter-TSS (Soltu.DM.02G023480.2)	NA	-67	Soltu.DM.02G023480.2
Soltu.DM.01G009310	chr01	12947051	12947252	-	CHIP_peak_1002	intron (Soltu.DM.01G009310.1, intron 8 of 9)	NA	2692	Soltu.DM.01G009310.1
Soltu.DM.02G023490	chr02	36989386	36989922	+	CHIP_peak_10020	promoter-TSS (Soltu.DM.02G023490.1)	NA	141	Soltu.DM.02G023490.1
Soltu.DM.02G023500	chr02	37003311	37003907	-	CHIP_peak_10021	promoter-TSS (Soltu.DM.02G023500.1)	NA	2	Soltu.DM.02G023500.1
Soltu.DM.02G023510	chr02	37007109	37008146	+	CHIP_peak_10023	promoter-TSS (Soltu.DM.02G023510.2)	NA	-423	Soltu.DM.02G023510.2
Soltu.DM.02G023520	chr02	37013653	37013962	+	CHIP_peak_10024	intron (Soltu.DM.02G023520.1, intron 3 of 21)	NA	2231	Soltu.DM.02G023520.1
Soltu.DM.02G023530	chr02	37022091	37022524	-	CHIP_peak_10025	promoter-TSS (Soltu.DM.02G023530.1)	NA	104	Soltu.DM.02G023530.1
Soltu.DM.02G023540	chr02	37023015	37023751	-	CHIP_peak_10026	TTS (Soltu.DM.02G023540.1)	NA	3949	Soltu.DM.02G023540.1
Soltu.DM.02G023540	chr02	37027169	37027450	-	CHIP_peak_10027	promoter-TSS (Soltu.DM.02G023540.1)	NA	23	Soltu.DM.02G023540.1
Soltu.DM.02G023550	chr02	37028214	37029253	-	CHIP_peak_10028	TTS (Soltu.DM.02G023550.1)	NA	5917	Soltu.DM.02G023550.1
Soltu.DM.02G023550	chr02	37034056	37034753	-	CHIP_peak_10029	promoter-TSS (Soltu.DM.02G023550.1)	NA	246	Soltu.DM.02G023550.1
Soltu.DM.01G009340	chr01	12968975	12969752	-	CHIP_peak_1003	promoter-TSS (Soltu.DM.01G009340.1)	NA	191	Soltu.DM.01G009340.1
Soltu.DM.02G023570	chr02	37046432	37047237	-	CHIP_peak_10032	promoter-TSS (Soltu.DM.02G023570.1)	NA	1411	Soltu.DM.02G023570.1
Soltu.DM.02G023610	chr02	37069878	37070126	-	CHIP_peak_10037	promoter-TSS (Soltu.DM.02G023610.1)	NA	-84	Soltu.DM.02G023610.1
Soltu.DM.02G023620	chr02	37071753	37072094	-	CHIP_peak_10038	exon (Soltu.DM.02G023620.1, exon 13 of 13)	NA	6051	Soltu.DM.02G023620.1
Soltu.DM.02G023620	chr02	37077668	37078410	-	CHIP_peak_10039	promoter-TSS (Soltu.DM.02G023620.1)	NA	-65	Soltu.DM.02G023620.1
Soltu.DM.01G009350	chr01	12975360	12976882	-	CHIP_peak_1004	TTS (Soltu.DM.01G009350.1)	NA	2238	Soltu.DM.01G009350.1
Soltu.DM.02G023640	chr02	37090460	37090843	-	CHIP_peak_10043	promoter-TSS (Soltu.DM.02G023640.1)	NA	96	Soltu.DM.02G023640.1
Soltu.DM.02G023660	chr02	37102857	37104455	-	CHIP_peak_10044	TTS (Soltu.DM.02G023660.1)	NA	6938	Soltu.DM.02G023660.1
Soltu.DM.02G023660	chr02	37110465	37110843	-	CHIP_peak_10045	promoter-TSS (Soltu.DM.02G023660.1)	NA	-60	Soltu.DM.02G023660.1
Soltu.DM.02G023710	chr02	37137432	37138695	+	CHIP_peak_10052	promoter-TSS (Soltu.DM.02G023710.1)	NA	419	Soltu.DM.02G023710.1
Soltu.DM.02G023710	chr02	37143343	37143644	+	CHIP_peak_10053	exon (Soltu.DM.02G023710.1, exon 6 of 6)	NA	5849	Soltu.DM.02G023710.1
Soltu.DM.02G023710	chr02	37144398	37145266	+	CHIP_peak_10054	exon (Soltu.DM.02G023710.1, exon 6 of 6)	NA	7188	Soltu.DM.02G023710.1
Soltu.DM.02G023720	chr02	37145883	37146690	-	CHIP_peak_10055	promoter-TSS (Soltu.DM.02G023720.1)	NA	1696	Soltu.DM.02G023720.1
Soltu.DM.02G023720	chr02	37147488	37148249	-	CHIP_peak_10056	promoter-TSS (Soltu.DM.02G023720.1)	NA	114	Soltu.DM.02G023720.1
Soltu.DM.02G023730	chr02	37150553	37150804	-	CHIP_peak_10057	promoter-TSS (Soltu.DM.02G023730.2)	NA	1567	Soltu.DM.02G023730.2
Soltu.DM.02G023730	chr02	37151075	37151482	-	CHIP_peak_10058	promoter-TSS (Soltu.DM.02G023730.2)	NA	967	Soltu.DM.02G023730.2
Soltu.DM.02G023730	chr02	37152001	37152943	-	CHIP_peak_10059	promoter-TSS (Soltu.DM.02G023730.1)	NA	-75	Soltu.DM.02G023730.1
Soltu.DM.02G023760	chr02	37161434	37161963	-	CHIP_peak_10062	promoter-TSS (Soltu.DM.02G023760.1)	NA	-99	Soltu.DM.02G023760.1
Soltu.DM.02G023770	chr02	37163839	37164201	+	CHIP_peak_10063	promoter-TSS (Soltu.DM.02G023770.1)	NA	103	Soltu.DM.02G023770.1
Soltu.DM.02G023780	chr02	37170790	37171131	-	CHIP_peak_10064	TTS (Soltu.DM.02G023780.1)	NA	3547	Soltu.DM.02G023780.1
Soltu.DM.02G023780	chr02	37172551	37173030	-	CHIP_peak_10065	promoter-TSS (Soltu.DM.02G023780.1)	NA	1717	Soltu.DM.02G023780.1
Soltu.DM.02G023780	chr02	37173259	37173778	-	CHIP_peak_10066	promoter-TSS (Soltu.DM.02G023780.1)	NA	989	Soltu.DM.02G023780.1
Soltu.DM.02G023780	chr02	37174404	37174818	-	CHIP_peak_10067	promoter-TSS (Soltu.DM.02G023780.1)	NA	-104	Soltu.DM.02G023780.1
Soltu.DM.02G023790	chr02	37178607	37179232	-	CHIP_peak_10069	promoter-TSS (Soltu.DM.02G023790.1)	NA	720	Soltu.DM.02G023790.1
Soltu.DM.02G023790	chr02	37179545	37179886	-	CHIP_peak_10070	promoter-TSS (Soltu.DM.02G023790.1)	NA	-76	Soltu.DM.02G023790.1
Soltu.DM.02G023800	chr02	37182940	37183181	-	CHIP_peak_10071	promoter-TSS (Soltu.DM.02G023800.1)	NA	274	Soltu.DM.02G023800.1
Soltu.DM.02G023800	chr02	37183319	37183773	-	CHIP_peak_10072	promoter-TSS (Soltu.DM.02G023800.1)	NA	-212	Soltu.DM.02G023800.1
Soltu.DM.02G023810	chr02	37186086	37186565	-	CHIP_peak_10075	TTS (Soltu.DM.02G023810.1)	NA	3420	Soltu.DM.02G023810.1
Soltu.DM.02G023810	chr02	37188654	37189163	-	CHIP_peak_10076	promoter-TSS (Soltu.DM.02G023810.1)	NA	837	Soltu.DM.02G023810.1
Soltu.DM.02G023810	chr02	37189447	37190423	-	CHIP_peak_10077	promoter-TSS (Soltu.DM.02G023810.1)	NA	-190	Soltu.DM.02G023810.1
Soltu.DM.01G009390	chr01	13023832	13024681	+	CHIP_peak_1008	promoter-TSS (Soltu.DM.01G009390.1)	NA	-26	Soltu.DM.01G009390.1
Soltu.DM.02G023830	chr02	37216479	37216947	-	CHIP_peak_10085	TTS (Soltu.DM.02G023830.1)	NA	1578	Soltu.DM.02G023830.1
Soltu.DM.02G023830	chr02	37217605	37218589	-	CHIP_peak_10086	promoter-TSS (Soltu.DM.02G023830.1)	NA	194	Soltu.DM.02G023830.1
Soltu.DM.01G009390	chr01	13027368	13028254	+	CHIP_peak_1009	intron (Soltu.DM.01G009390.1, intron 5 of 5)	NA	3529	Soltu.DM.01G009390.1
Soltu.DM.02G023840	chr02	37226201	37226613	-	CHIP_peak_10092	TTS (Soltu.DM.02G023840.1)	NA	6213	Soltu.DM.02G023840.1
Soltu.DM.02G023840	chr02	37230543	37230760	-	CHIP_peak_10093	promoter-TSS (Soltu.DM.02G023840.1)	NA	1969	Soltu.DM.02G023840.1
Soltu.DM.02G023850	chr02	37241480	37242080	-	CHIP_peak_10097	TTS (Soltu.DM.02G023850.1)	NA	2309	Soltu.DM.02G023850.1
Soltu.DM.02G023850	chr02	37242231	37243276	-	CHIP_peak_10098	promoter-TSS (Soltu.DM.02G023850.1)	NA	1336	Soltu.DM.02G023850.1
Soltu.DM.02G023850	chr02	37243481	37244403	-	CHIP_peak_10099	promoter-TSS (Soltu.DM.02G023850.1)	NA	147	Soltu.DM.02G023850.1
Soltu.DM.01G000700	chr01	1011639	1011971	+	CHIP_peak_101	promoter-TSS (Soltu.DM.01G000700.1)	NA	-80	Soltu.DM.01G000700.1
Soltu.DM.01G009400	chr01	13031605	13032718	-	CHIP_peak_1010	promoter-TSS (Soltu.DM.01G009400.1)	NA	-91	Soltu.DM.01G009400.1
Soltu.DM.02G023870	chr02	37254090	37254291	+	CHIP_peak_10105	promoter-TSS (Soltu.DM.02G023870.1)	NA	-50	Soltu.DM.02G023870.1
Soltu.DM.02G023890	chr02	37284268	37284731	-	CHIP_peak_10108	promoter-TSS (Soltu.DM.02G023890.2)	NA	-151	Soltu.DM.02G023890.2
Soltu.DM.01G009410	chr01	13037660	13037938	-	CHIP_peak_1011	intron (Soltu.DM.01G009410.1, intron 3 of 5)	NA	5811	Soltu.DM.01G009410.1
Soltu.DM.02G023930	chr02	37318232	37319105	+	CHIP_peak_10110	TTS (Soltu.DM.02G023930.1)	NA	1210	Soltu.DM.02G023930.1
Soltu.DM.02G023950	chr02	37349487	37349851	-	CHIP_peak_10114	exon (Soltu.DM.02G023950.1, exon 6 of 6)	NA	4864	Soltu.DM.02G023950.1
Soltu.DM.02G023950	chr02	37354171	37354878	-	CHIP_peak_10115	promoter-TSS (Soltu.DM.02G023950.1)	NA	9	Soltu.DM.02G023950.1
Soltu.DM.02G023960	chr02	37356171	37356783	+	CHIP_peak_10117	promoter-TSS (Soltu.DM.02G023960.1)	NA	-75	Soltu.DM.02G023960.1
Soltu.DM.02G023970	chr02	37357952	37358251	+	CHIP_peak_10118	promoter-TSS (Soltu.DM.02G023970.1)	NA	265	Soltu.DM.02G023970.1
Soltu.DM.02G023980	chr02	37361446	37362032	+	CHIP_peak_10119	promoter-TSS (Soltu.DM.02G023980.1)	NA	45	Soltu.DM.02G023980.1
Soltu.DM.01G009410	chr01	13043483	13043916	-	CHIP_peak_1012	promoter-TSS (Soltu.DM.01G009410.1)	NA	-89	Soltu.DM.01G009410.1
Soltu.DM.02G023980	chr02	37366087	37366460	+	CHIP_peak_10120	TTS (Soltu.DM.02G023980.1)	NA	4579	Soltu.DM.02G023980.1
Soltu.DM.02G024000	chr02	37380421	37380986	+	CHIP_peak_10124	promoter-TSS (Soltu.DM.02G024000.1)	NA	-274	Soltu.DM.02G024000.1
Soltu.DM.02G024000	chr02	37382212	37382574	+	CHIP_peak_10125	TTS (Soltu.DM.02G024000.1)	NA	1416	Soltu.DM.02G024000.1
Soltu.DM.02G024010	chr02	37386317	37386619	-	CHIP_peak_10128	exon (Soltu.DM.02G024010.1, exon 5 of 5)	NA	4465	Soltu.DM.02G024010.1
Soltu.DM.02G024010	chr02	37390700	37391503	-	CHIP_peak_10129	promoter-TSS (Soltu.DM.02G024010.1)	NA	-168	Soltu.DM.02G024010.1
Soltu.DM.01G009430	chr01	13048010	13048393	+	CHIP_peak_1013	promoter-TSS (Soltu.DM.01G009430.1)	NA	1801	Soltu.DM.01G009430.1
Soltu.DM.02G024020	chr02	37392162	37392664	+	CHIP_peak_10130	promoter-TSS (Soltu.DM.02G024020.3)	NA	119	Soltu.DM.02G024020.3
Soltu.DM.02G024110	chr02	37444919	37445240	-	CHIP_peak_10132	TTS (Soltu.DM.02G024110.1)	NA	6412	Soltu.DM.02G024110.1
Soltu.DM.02G024130	chr02	37455097	37455376	-	CHIP_peak_10134	TTS (Soltu.DM.02G024130.2)	NA	7224	Soltu.DM.02G024130.2
Soltu.DM.02G024130	chr02	37462200	37462863	-	CHIP_peak_10135	promoter-TSS (Soltu.DM.02G024130.2)	NA	-71	Soltu.DM.02G024130.2
Soltu.DM.02G024140	chr02	37464267	37464525	-	CHIP_peak_10136	TTS (Soltu.DM.02G024140.1)	NA	2903	Soltu.DM.02G024140.1
Soltu.DM.02G024140	chr02	37464922	37465234	-	CHIP_peak_10137	exon (Soltu.DM.02G024140.1, exon 2 of 2)	NA	2221	Soltu.DM.02G024140.1
Soltu.DM.02G024150	chr02	37476046	37476805	+	CHIP_peak_10139	promoter-TSS (Soltu.DM.02G024150.1)	NA	-40	Soltu.DM.02G024150.1
Soltu.DM.01G009430	chr01	13049281	13049596	+	CHIP_peak_1014	intron (Soltu.DM.01G009430.1, intron 1 of 2)	NA	3038	Soltu.DM.01G009430.1
Soltu.DM.02G024150	chr02	37477078	37477279	+	CHIP_peak_10140	promoter-TSS (Soltu.DM.02G024150.1)	NA	713	Soltu.DM.02G024150.1
Soltu.DM.02G024160	chr02	37478482	37478893	+	CHIP_peak_10141	promoter-TSS (Soltu.DM.02G024160.2)	NA	40	Soltu.DM.02G024160.2
Soltu.DM.02G024190	chr02	37502164	37502999	-	CHIP_peak_10144	TTS (Soltu.DM.02G024190.2)	NA	5325	Soltu.DM.02G024190.2
Soltu.DM.02G024190	chr02	37504946	37505175	-	CHIP_peak_10145	intron (Soltu.DM.02G024190.2, intron 3 of 3)	NA	2846	Soltu.DM.02G024190.2
Soltu.DM.02G024190	chr02	37507254	37508175	-	CHIP_peak_10146	promoter-TSS (Soltu.DM.02G024190.2)	NA	192	Soltu.DM.02G024190.2
Soltu.DM.02G024200	chr02	37522455	37523408	+	CHIP_peak_10150	promoter-TSS (Soltu.DM.02G024200.1)	NA	120	Soltu.DM.02G024200.1
Soltu.DM.02G024210	chr02	37526425	37526915	-	CHIP_peak_10151	TTS (Soltu.DM.02G024210.1)	NA	4604	Soltu.DM.02G024210.1
Soltu.DM.02G024210	chr02	37527184	37527889	-	CHIP_peak_10152	TTS (Soltu.DM.02G024210.1)	NA	3738	Soltu.DM.02G024210.1
Soltu.DM.02G024210	chr02	37531194	37531512	-	CHIP_peak_10153	promoter-TSS (Soltu.DM.02G024210.1)	NA	-79	Soltu.DM.02G024210.1
Soltu.DM.02G024240	chr02	37563997	37564742	-	CHIP_peak_10158	promoter-TSS (Soltu.DM.02G024240.1)	NA	92	Soltu.DM.02G024240.1
Soltu.DM.02G024250	chr02	37568490	37569300	-	CHIP_peak_10164	TTS (Soltu.DM.02G024250.1)	NA	5280	Soltu.DM.02G024250.1
Soltu.DM.02G024250	chr02	37569566	37569895	-	CHIP_peak_10165	exon (Soltu.DM.02G024250.1, exon 6 of 6)	NA	4445	Soltu.DM.02G024250.1
Soltu.DM.02G024250	chr02	37573896	37574410	-	CHIP_peak_10166	promoter-TSS (Soltu.DM.02G024250.1)	NA	22	Soltu.DM.02G024250.1
Soltu.DM.02G024260	chr02	37578683	37579814	+	CHIP_peak_10168	promoter-TSS (Soltu.DM.02G024260.1)	NA	1354	Soltu.DM.02G024260.1
Soltu.DM.02G024270	chr02	37587206	37587685	+	CHIP_peak_10171	TTS (Soltu.DM.02G024270.1)	NA	2915	Soltu.DM.02G024270.1
Soltu.DM.02G024280	chr02	37590050	37591481	-	CHIP_peak_10172	promoter-TSS (Soltu.DM.02G024280.1)	NA	-466	Soltu.DM.02G024280.1
Soltu.DM.02G024290	chr02	37592060	37592581	+	CHIP_peak_10173	promoter-TSS (Soltu.DM.02G024290.1)	NA	1244	Soltu.DM.02G024290.1
Soltu.DM.02G024320	chr02	37605280	37605731	+	CHIP_peak_10176	promoter-TSS (Soltu.DM.02G024320.1)	NA	-155	Soltu.DM.02G024320.1
Soltu.DM.02G024320	chr02	37606719	37607573	+	CHIP_peak_10177	promoter-TSS (Soltu.DM.02G024320.1)	NA	1486	Soltu.DM.02G024320.1
Soltu.DM.02G024330	chr02	37616561	37617251	-	CHIP_peak_10178	promoter-TSS (Soltu.DM.02G024330.2)	NA	106	Soltu.DM.02G024330.2
Soltu.DM.01G009590	chr01	13249048	13249275	+	CHIP_peak_1018	promoter-TSS (Soltu.DM.01G009590.1)	NA	68	Soltu.DM.01G009590.1
Soltu.DM.02G024340	chr02	37623694	37624393	+	CHIP_peak_10183	promoter-TSS (Soltu.DM.02G024340.1)	NA	-292	Soltu.DM.02G024340.1
Soltu.DM.02G024340	chr02	37634219	37634471	+	CHIP_peak_10184	exon (Soltu.DM.02G024340.1, exon 11 of 11)	NA	10010	Soltu.DM.02G024340.1
Soltu.DM.02G024340	chr02	37634609	37635100	+	CHIP_peak_10185	TTS (Soltu.DM.02G024340.1)	NA	10519	Soltu.DM.02G024340.1
Soltu.DM.02G024350	chr02	37635559	37636177	+	CHIP_peak_10186	promoter-TSS (Soltu.DM.02G024350.1)	NA	44	Soltu.DM.02G024350.1
Soltu.DM.02G024350	chr02	37643623	37643891	+	CHIP_peak_10187	TTS (Soltu.DM.02G024350.2)	NA	7724	Soltu.DM.02G024350.2
Soltu.DM.02G024360	chr02	37645828	37646310	+	CHIP_peak_10188	promoter-TSS (Soltu.DM.02G024360.1)	NA	36	Soltu.DM.02G024360.1
Soltu.DM.02G024360	chr02	37650114	37650852	+	CHIP_peak_10189	TTS (Soltu.DM.02G024360.1)	NA	4450	Soltu.DM.02G024360.1
Soltu.DM.02G024370	chr02	37652750	37652974	+	CHIP_peak_10190	intron (Soltu.DM.02G024370.1, intron 3 of 6)	NA	2368	Soltu.DM.02G024370.1
Soltu.DM.02G024370	chr02	37653712	37654142	+	CHIP_peak_10191	exon (Soltu.DM.02G024370.1, exon 7 of 7)	NA	3433	Soltu.DM.02G024370.1
Soltu.DM.02G024370	chr02	37655240	37655563	+	CHIP_peak_10192	TTS (Soltu.DM.02G024370.1)	NA	4907	Soltu.DM.02G024370.1
Soltu.DM.02G024380	chr02	37656724	37657132	-	CHIP_peak_10194	TTS (Soltu.DM.02G024380.2)	NA	4973	Soltu.DM.02G024380.2
Soltu.DM.02G024380	chr02	37657872	37659609	-	CHIP_peak_10195	exon (Soltu.DM.02G024380.2, exon 2 of 2)	NA	3161	Soltu.DM.02G024380.2
Soltu.DM.02G024380	chr02	37660587	37661121	-	CHIP_peak_10196	promoter-TSS (Soltu.DM.02G024380.2)	NA	1047	Soltu.DM.02G024380.2
Soltu.DM.02G024380	chr02	37661295	37662111	-	CHIP_peak_10197	promoter-TSS (Soltu.DM.02G024380.1)	NA	294	Soltu.DM.02G024380.1
Soltu.DM.01G000700	chr01	1013227	1013661	+	CHIP_peak_102	promoter-TSS (Soltu.DM.01G000700.1)	NA	1559	Soltu.DM.01G000700.1
Soltu.DM.01G009620	chr01	13413382	13414930	-	CHIP_peak_1020	promoter-TSS (Soltu.DM.01G009620.1)	NA	620	Soltu.DM.01G009620.1
Soltu.DM.02G024390	chr02	37679941	37680323	+	CHIP_peak_10208	TTS (Soltu.DM.02G024390.1)	NA	1217	Soltu.DM.02G024390.1
Soltu.DM.02G024400	chr02	37688660	37689372	-	CHIP_peak_10212	promoter-TSS (Soltu.DM.02G024400.1)	NA	1520	Soltu.DM.02G024400.1
Soltu.DM.02G024410	chr02	37699449	37699848	-	CHIP_peak_10217	TTS (Soltu.DM.02G024410.1)	NA	2570	Soltu.DM.02G024410.1
Soltu.DM.01G009860	chr01	13726061	13726594	-	CHIP_peak_1022	promoter-TSS (Soltu.DM.01G009860.1)	NA	-48	Soltu.DM.01G009860.1
Soltu.DM.02G024420	chr02	37707706	37708595	-	CHIP_peak_10222	promoter-TSS (Soltu.DM.02G024420.1)	NA	1171	Soltu.DM.02G024420.1
Soltu.DM.02G024420	chr02	37709169	37710065	-	CHIP_peak_10223	promoter-TSS (Soltu.DM.02G024420.1)	NA	-296	Soltu.DM.02G024420.1
Soltu.DM.02G024430	chr02	37718891	37719092	-	CHIP_peak_10225	intron (Soltu.DM.02G024430.1, intron 6 of 9)	NA	5092	Soltu.DM.02G024430.1
Soltu.DM.02G024430	chr02	37723917	37724303	-	CHIP_peak_10226	promoter-TSS (Soltu.DM.02G024430.1)	NA	-27	Soltu.DM.02G024430.1
Soltu.DM.02G024440	chr02	37724886	37725226	-	CHIP_peak_10227	TTS (Soltu.DM.02G024440.1)	NA	4452	Soltu.DM.02G024440.1
Soltu.DM.02G024440	chr02	37725620	37725892	-	CHIP_peak_10228	exon (Soltu.DM.02G024440.1, exon 7 of 7)	NA	3752	Soltu.DM.02G024440.1
Soltu.DM.02G024440	chr02	37729337	37729588	-	CHIP_peak_10229	promoter-TSS (Soltu.DM.02G024440.1)	NA	46	Soltu.DM.02G024440.1
Soltu.DM.02G024450	chr02	37740912	37741218	+	CHIP_peak_10231	promoter-TSS (Soltu.DM.02G024450.2)	NA	10	Soltu.DM.02G024450.2
Soltu.DM.02G024460	chr02	37746922	37747706	+	CHIP_peak_10232	promoter-TSS (Soltu.DM.02G024460.1)	NA	103	Soltu.DM.02G024460.1
Soltu.DM.02G024470	chr02	37749228	37749667	+	CHIP_peak_10233	promoter-TSS (Soltu.DM.02G024470.1)	NA	100	Soltu.DM.02G024470.1
Soltu.DM.02G024470	chr02	37752036	37752477	+	CHIP_peak_10234	TTS (Soltu.DM.02G024470.1)	NA	2909	Soltu.DM.02G024470.1
Soltu.DM.01G009870	chr01	13742107	13742386	+	CHIP_peak_1024	TTS (Soltu.DM.01G009870.1)	NA	2860	Soltu.DM.01G009870.1
Soltu.DM.02G024490	chr02	37782270	37783677	+	CHIP_peak_10244	promoter-TSS (Soltu.DM.02G024490.1)	NA	254	Soltu.DM.02G024490.1
Soltu.DM.02G024500	chr02	37801011	37801491	-	CHIP_peak_10249	promoter-TSS (Soltu.DM.02G024500.1)	NA	-38	Soltu.DM.02G024500.1
Soltu.DM.01G009920	chr01	13830325	13830747	-	CHIP_peak_1025	promoter-TSS (Soltu.DM.01G009920.3)	NA	102	Soltu.DM.01G009920.3
Soltu.DM.02G024510	chr02	37817795	37818219	-	CHIP_peak_10250	promoter-TSS (Soltu.DM.02G024510.1)	NA	83	Soltu.DM.02G024510.1
Soltu.DM.02G024520	chr02	37820566	37821043	+	CHIP_peak_10251	promoter-TSS (Soltu.DM.02G024520.1)	NA	-52	Soltu.DM.02G024520.1
Soltu.DM.02G024520	chr02	37821822	37822634	+	CHIP_peak_10252	promoter-TSS (Soltu.DM.02G024520.1)	NA	1372	Soltu.DM.02G024520.1
Soltu.DM.02G024530	chr02	37829274	37830244	-	CHIP_peak_10253	promoter-TSS (Soltu.DM.02G024530.1)	NA	-263	Soltu.DM.02G024530.1
Soltu.DM.02G024540	chr02	37846383	37846645	+	CHIP_peak_10261	promoter-TSS (Soltu.DM.02G024540.1)	NA	-96	Soltu.DM.02G024540.1
Soltu.DM.02G024540	chr02	37848567	37849382	+	CHIP_peak_10262	exon (Soltu.DM.02G024540.1, exon 2 of 2)	NA	2364	Soltu.DM.02G024540.1
Soltu.DM.02G024550	chr02	37850231	37851983	-	CHIP_peak_10263	exon (Soltu.DM.02G024550.1, exon 9 of 9)	NA	6333	Soltu.DM.02G024550.1
Soltu.DM.02G024550	chr02	37852922	37854192	-	CHIP_peak_10264	intron (Soltu.DM.02G024550.1, intron 4 of 8)	NA	3883	Soltu.DM.02G024550.1
Soltu.DM.02G024550	chr02	37854327	37855904	-	CHIP_peak_10265	intron (Soltu.DM.02G024550.1, intron 1 of 8)	NA	2325	Soltu.DM.02G024550.1
Soltu.DM.02G024550	chr02	37856140	37856719	-	CHIP_peak_10266	promoter-TSS (Soltu.DM.02G024550.1)	NA	1011	Soltu.DM.02G024550.1
Soltu.DM.02G024550	chr02	37857311	37857803	-	CHIP_peak_10267	promoter-TSS (Soltu.DM.02G024550.1)	NA	-117	Soltu.DM.02G024550.1
Soltu.DM.02G024560	chr02	37859110	37859790	-	CHIP_peak_10269	TTS (Soltu.DM.02G024560.1)	NA	5649	Soltu.DM.02G024560.1
Soltu.DM.01G009930	chr01	13833375	13833584	-	CHIP_peak_1027	exon (Soltu.DM.01G009930.1, exon 9 of 9)	NA	5684	Soltu.DM.01G009930.1
Soltu.DM.02G024560	chr02	37864731	37865380	-	CHIP_peak_10270	promoter-TSS (Soltu.DM.02G024560.1)	NA	44	Soltu.DM.02G024560.1
Soltu.DM.02G024570	chr02	37870997	37871350	+	CHIP_peak_10272	promoter-TSS (Soltu.DM.02G024570.1)	NA	52	Soltu.DM.02G024570.1
Soltu.DM.02G024580	chr02	37877740	37878066	-	CHIP_peak_10273	TTS (Soltu.DM.02G024580.1)	NA	7086	Soltu.DM.02G024580.1
Soltu.DM.02G024580	chr02	37884499	37884937	-	CHIP_peak_10274	promoter-TSS (Soltu.DM.02G024580.1)	NA	271	Soltu.DM.02G024580.1
Soltu.DM.02G024630	chr02	37930884	37931254	-	CHIP_peak_10276	intron (Soltu.DM.02G024630.1, intron 2 of 20)	NA	2758	Soltu.DM.02G024630.1
Soltu.DM.02G024640	chr02	37934610	37935220	+	CHIP_peak_10277	promoter-TSS (Soltu.DM.02G024640.2)	NA	130	Soltu.DM.02G024640.2
Soltu.DM.02G024660	chr02	37945665	37946248	-	CHIP_peak_10278	promoter-TSS (Soltu.DM.02G024660.1)	NA	-117	Soltu.DM.02G024660.1
Soltu.DM.01G009930	chr01	13838755	13839470	-	CHIP_peak_1028	promoter-TSS (Soltu.DM.01G009930.2)	NA	57	Soltu.DM.01G009930.2
Soltu.DM.02G024670	chr02	37948996	37949851	-	CHIP_peak_10280	promoter-TSS (Soltu.DM.02G024670.1)	NA	-292	Soltu.DM.02G024670.1
Soltu.DM.02G024700	chr02	37974776	37975152	-	CHIP_peak_10283	promoter-TSS (Soltu.DM.02G024700.2)	NA	95	Soltu.DM.02G024700.2
Soltu.DM.02G024710	chr02	37981890	37982310	+	CHIP_peak_10287	promoter-TSS (Soltu.DM.02G024710.1)	NA	33	Soltu.DM.02G024710.1
Soltu.DM.02G024710	chr02	37984733	37985015	+	CHIP_peak_10288	exon (Soltu.DM.02G024710.1, exon 7 of 7)	NA	2807	Soltu.DM.02G024710.1
Soltu.DM.02G024720	chr02	37985638	37985901	-	CHIP_peak_10289	exon (Soltu.DM.02G024720.1, exon 2 of 2)	NA	3532	Soltu.DM.02G024720.1
Soltu.DM.02G024720	chr02	37986909	37987133	-	CHIP_peak_10290	exon (Soltu.DM.02G024720.1, exon 2 of 2)	NA	2280	Soltu.DM.02G024720.1
Soltu.DM.02G024720	chr02	37989019	37989374	-	CHIP_peak_10291	promoter-TSS (Soltu.DM.02G024720.1)	NA	105	Soltu.DM.02G024720.1
Soltu.DM.02G024730	chr02	37991745	37992086	-	CHIP_peak_10292	promoter-TSS (Soltu.DM.02G024730.1)	NA	-86	Soltu.DM.02G024730.1
Soltu.DM.02G024750	chr02	38020270	38021299	-	CHIP_peak_10294	TTS (Soltu.DM.02G024750.1)	NA	5142	Soltu.DM.02G024750.1
Soltu.DM.02G024750	chr02	38025746	38025981	-	CHIP_peak_10295	promoter-TSS (Soltu.DM.02G024750.1)	NA	63	Soltu.DM.02G024750.1
Soltu.DM.02G024760	chr02	38026906	38027534	+	CHIP_peak_10296	promoter-TSS (Soltu.DM.02G024760.1)	NA	-255	Soltu.DM.02G024760.1
Soltu.DM.02G024760	chr02	38029917	38031337	+	CHIP_peak_10297	exon (Soltu.DM.02G024760.1, exon 9 of 9)	NA	3152	Soltu.DM.02G024760.1
Soltu.DM.02G024770	chr02	38032349	38032550	-	CHIP_peak_10298	promoter-TSS (Soltu.DM.02G024770.1)	NA	251	Soltu.DM.02G024770.1
Soltu.DM.01G000700	chr01	1016038	1016283	+	CHIP_peak_103	TTS (Soltu.DM.01G000700.1)	NA	4275	Soltu.DM.01G000700.1
Soltu.DM.02G024780	chr02	38042767	38043140	+	CHIP_peak_10302	promoter-TSS (Soltu.DM.02G024780.2)	NA	33	Soltu.DM.02G024780.2
Soltu.DM.02G024790	chr02	38058719	38059063	-	CHIP_peak_10304	promoter-TSS (Soltu.DM.02G024790.1)	NA	1228	Soltu.DM.02G024790.1
Soltu.DM.02G024800	chr02	38085804	38086746	+	CHIP_peak_10310	promoter-TSS (Soltu.DM.02G024800.1)	NA	299	Soltu.DM.02G024800.1
Soltu.DM.02G024810	chr02	38091486	38092619	+	CHIP_peak_10311	intron (Soltu.DM.02G024810.1, intron 1 of 3)	NA	3052	Soltu.DM.02G024810.1
Soltu.DM.02G024810	chr02	38093132	38093333	+	CHIP_peak_10312	exon (Soltu.DM.02G024810.1, exon 4 of 4)	NA	4232	Soltu.DM.02G024810.1
Soltu.DM.02G024820	chr02	38093882	38094388	-	CHIP_peak_10313	TTS (Soltu.DM.02G024820.1)	NA	1984	Soltu.DM.02G024820.1
Soltu.DM.02G024820	chr02	38094813	38095020	-	CHIP_peak_10314	promoter-TSS (Soltu.DM.02G024820.1)	NA	1203	Soltu.DM.02G024820.1
Soltu.DM.02G024820	chr02	38095165	38095557	-	CHIP_peak_10315	promoter-TSS (Soltu.DM.02G024820.1)	NA	758	Soltu.DM.02G024820.1
Soltu.DM.02G024830	chr02	38106260	38106948	-	CHIP_peak_10320	promoter-TSS (Soltu.DM.02G024830.1)	NA	89	Soltu.DM.02G024830.1
Soltu.DM.02G024840	chr02	38117619	38118661	-	CHIP_peak_10324	promoter-TSS (Soltu.DM.02G024840.1)	NA	-100	Soltu.DM.02G024840.1
Soltu.DM.02G024870	chr02	38123276	38123998	-	CHIP_peak_10326	promoter-TSS (Soltu.DM.02G024870.1)	NA	-110	Soltu.DM.02G024870.1
Soltu.DM.02G024890	chr02	38135714	38135983	-	CHIP_peak_10327	promoter-TSS (Soltu.DM.02G024890.1)	NA	290	Soltu.DM.02G024890.1
Soltu.DM.02G024900	chr02	38138277	38138743	+	CHIP_peak_10328	promoter-TSS (Soltu.DM.02G024900.1)	NA	321	Soltu.DM.02G024900.1
Soltu.DM.02G024900	chr02	38139400	38139626	+	CHIP_peak_10329	promoter-TSS (Soltu.DM.02G024900.1)	NA	1324	Soltu.DM.02G024900.1
Soltu.DM.01G009960	chr01	13898525	13898941	+	CHIP_peak_1033	exon (Soltu.DM.01G009960.1, exon 3 of 3)	NA	3358	Soltu.DM.01G009960.1
Soltu.DM.02G024910	chr02	38147537	38149589	-	CHIP_peak_10330	promoter-TSS (Soltu.DM.02G024910.1)	NA	-873	Soltu.DM.02G024910.1
Soltu.DM.02G024920	chr02	38149878	38150251	-	CHIP_peak_10331	TTS (Soltu.DM.02G024920.1)	NA	6622	Soltu.DM.02G024920.1
Soltu.DM.02G024930	chr02	38164307	38164780	-	CHIP_peak_10332	intron (Soltu.DM.02G024930.1, intron 10 of 18)	NA	5941	Soltu.DM.02G024930.1
Soltu.DM.02G025000	chr02	38201681	38202057	+	CHIP_peak_10336	promoter-TSS (Soltu.DM.02G025000.2)	NA	129	Soltu.DM.02G025000.2
Soltu.DM.02G025010	chr02	38205680	38206091	-	CHIP_peak_10337	TTS (Soltu.DM.02G025010.4)	NA	5930	Soltu.DM.02G025010.4
Soltu.DM.02G025010	chr02	38206522	38206723	-	CHIP_peak_10338	exon (Soltu.DM.02G025010.4, exon 6 of 6)	NA	5193	Soltu.DM.02G025010.4
Soltu.DM.02G025010	chr02	38206904	38207201	-	CHIP_peak_10339	exon (Soltu.DM.02G025010.4, exon 6 of 6)	NA	4763	Soltu.DM.02G025010.4
Soltu.DM.01G009970	chr01	13900346	13900686	-	CHIP_peak_1034	TTS (Soltu.DM.01G009970.1)	NA	18174	Soltu.DM.01G009970.1
Soltu.DM.02G025010	chr02	38211721	38212743	-	CHIP_peak_10340	promoter-TSS (Soltu.DM.02G025010.4)	NA	-417	Soltu.DM.02G025010.4
Soltu.DM.02G025020	chr02	38226338	38226995	+	CHIP_peak_10346	intron (Soltu.DM.02G025020.1, intron 1 of 3)	NA	2323	Soltu.DM.02G025020.1
Soltu.DM.02G025030	chr02	38233707	38234979	-	CHIP_peak_10348	promoter-TSS (Soltu.DM.02G025030.1)	NA	-322	Soltu.DM.02G025030.1
Soltu.DM.01G009970	chr01	13901224	13901619	-	CHIP_peak_1035	exon (Soltu.DM.01G009970.1, exon 8 of 8)	NA	17269	Soltu.DM.01G009970.1
Soltu.DM.02G025060	chr02	38278604	38279403	-	CHIP_peak_10354	promoter-TSS (Soltu.DM.02G025060.1)	NA	303	Soltu.DM.02G025060.1
Soltu.DM.02G025070	chr02	38284474	38284764	-	CHIP_peak_10356	promoter-TSS (Soltu.DM.02G025070.1)	NA	1256	Soltu.DM.02G025070.1
Soltu.DM.02G025070	chr02	38285561	38286212	-	CHIP_peak_10357	promoter-TSS (Soltu.DM.02G025070.1)	NA	-11	Soltu.DM.02G025070.1
Soltu.DM.02G025090	chr02	38313073	38313274	-	CHIP_peak_10360	intron (Soltu.DM.02G025090.1, intron 4 of 11)	NA	3761	Soltu.DM.02G025090.1
Soltu.DM.02G025120	chr02	38339320	38339801	-	CHIP_peak_10361	intron (Soltu.DM.02G025120.1, intron 10 of 15)	NA	5633	Soltu.DM.02G025120.1
Soltu.DM.02G025120	chr02	38341038	38341262	-	CHIP_peak_10362	intron (Soltu.DM.02G025120.1, intron 6 of 15)	NA	4043	Soltu.DM.02G025120.1
Soltu.DM.02G025120	chr02	38345068	38345471	-	CHIP_peak_10363	promoter-TSS (Soltu.DM.02G025120.1)	NA	-76	Soltu.DM.02G025120.1
Soltu.DM.02G025130	chr02	38346788	38347241	-	CHIP_peak_10364	TTS (Soltu.DM.02G025130.1)	NA	1090	Soltu.DM.02G025130.1
Soltu.DM.02G025150	chr02	38353986	38354305	-	CHIP_peak_10365	promoter-TSS (Soltu.DM.02G025150.1)	NA	972	Soltu.DM.02G025150.1
Soltu.DM.02G025170	chr02	38372420	38372677	-	CHIP_peak_10366	promoter-TSS (Soltu.DM.02G025170.2)	NA	173	Soltu.DM.02G025170.2
Soltu.DM.02G025180	chr02	38373713	38374426	-	CHIP_peak_10367	exon (Soltu.DM.02G025180.1, exon 6 of 9)	NA	4528	Soltu.DM.02G025180.1
Soltu.DM.02G025180	chr02	38376455	38377079	-	CHIP_peak_10368	promoter-TSS (Soltu.DM.02G025180.1)	NA	1830	Soltu.DM.02G025180.1
Soltu.DM.02G025190	chr02	38383607	38384300	-	CHIP_peak_10369	promoter-TSS (Soltu.DM.02G025190.2)	NA	1378	Soltu.DM.02G025190.2
Soltu.DM.01G009990	chr01	13938889	13939283	+	CHIP_peak_1037	promoter-TSS (Soltu.DM.01G009990.1)	NA	142	Soltu.DM.01G009990.1
Soltu.DM.02G025190	chr02	38385238	38385496	-	CHIP_peak_10370	promoter-TSS (Soltu.DM.02G025190.2)	NA	-36	Soltu.DM.02G025190.2
Soltu.DM.02G025200	chr02	38388709	38390003	-	CHIP_peak_10372	TTS (Soltu.DM.02G025200.1)	NA	3966	Soltu.DM.02G025200.1
Soltu.DM.02G025200	chr02	38390267	38390935	-	CHIP_peak_10373	exon (Soltu.DM.02G025200.1, exon 2 of 2)	NA	2721	Soltu.DM.02G025200.1
Soltu.DM.02G025200	chr02	38393187	38393515	-	CHIP_peak_10374	promoter-TSS (Soltu.DM.02G025200.1)	NA	-29	Soltu.DM.02G025200.1
Soltu.DM.02G025210	chr02	38405828	38406683	-	CHIP_peak_10379	TTS (Soltu.DM.02G025210.1)	NA	7409	Soltu.DM.02G025210.1
Soltu.DM.01G010010	chr01	13988537	13988742	-	CHIP_peak_1038	promoter-TSS (Soltu.DM.01G010010.1)	NA	798	Soltu.DM.01G010010.1
Soltu.DM.02G025210	chr02	38406922	38407123	-	CHIP_peak_10380	intron (Soltu.DM.02G025210.1, intron 15 of 15)	NA	6642	Soltu.DM.02G025210.1
Soltu.DM.02G025210	chr02	38413492	38414380	-	CHIP_peak_10381	promoter-TSS (Soltu.DM.02G025210.1)	NA	-272	Soltu.DM.02G025210.1
Soltu.DM.02G025220	chr02	38417436	38418270	-	CHIP_peak_10384	TTS (Soltu.DM.02G025220.1)	NA	5958	Soltu.DM.02G025220.1
Soltu.DM.02G025220	chr02	38419324	38419534	-	CHIP_peak_10385	exon (Soltu.DM.02G025220.1, exon 8 of 8)	NA	4382	Soltu.DM.02G025220.1
Soltu.DM.02G025220	chr02	38419785	38421396	-	CHIP_peak_10386	intron (Soltu.DM.02G025220.1, intron 7 of 7)	NA	3221	Soltu.DM.02G025220.1
Soltu.DM.02G025220	chr02	38421578	38421819	-	CHIP_peak_10387	exon (Soltu.DM.02G025220.1, exon 7 of 8)	NA	2113	Soltu.DM.02G025220.1
Soltu.DM.02G025220	chr02	38422608	38422951	-	CHIP_peak_10388	promoter-TSS (Soltu.DM.02G025220.1)	NA	1032	Soltu.DM.02G025220.1
Soltu.DM.02G025220	chr02	38423765	38424072	-	CHIP_peak_10389	promoter-TSS (Soltu.DM.02G025220.1)	NA	-107	Soltu.DM.02G025220.1
Soltu.DM.01G010010	chr01	13989223	13989541	-	CHIP_peak_1039	promoter-TSS (Soltu.DM.01G010010.1)	NA	55	Soltu.DM.01G010010.1
Soltu.DM.02G025230	chr02	38442597	38444518	-	CHIP_peak_10397	intron (Soltu.DM.02G025230.1, intron 2 of 2)	NA	6736	Soltu.DM.02G025230.1
Soltu.DM.02G025230	chr02	38444978	38445179	-	CHIP_peak_10398	intron (Soltu.DM.02G025230.1, intron 1 of 2)	NA	5215	Soltu.DM.02G025230.1
Soltu.DM.02G025230	chr02	38450106	38450509	-	CHIP_peak_10399	promoter-TSS (Soltu.DM.02G025230.1)	NA	-14	Soltu.DM.02G025230.1
Soltu.DM.02G025280	chr02	38495551	38495926	+	CHIP_peak_10403	TTS (Soltu.DM.02G025280.1)	NA	7840	Soltu.DM.02G025280.1
Soltu.DM.02G025320	chr02	38519248	38519565	-	CHIP_peak_10404	promoter-TSS (Soltu.DM.02G025320.1)	NA	171	Soltu.DM.02G025320.1
Soltu.DM.02G025360	chr02	38549216	38549523	+	CHIP_peak_10408	intron (Soltu.DM.02G025360.1, intron 5 of 5)	NA	4928	Soltu.DM.02G025360.1
Soltu.DM.02G025370	chr02	38554493	38554838	+	CHIP_peak_10410	promoter-TSS (Soltu.DM.02G025370.1)	NA	3	Soltu.DM.02G025370.1
Soltu.DM.02G025390	chr02	38569914	38570443	-	CHIP_peak_10412	promoter-TSS (Soltu.DM.02G025390.1)	NA	13	Soltu.DM.02G025390.1
Soltu.DM.02G025410	chr02	38575541	38575843	-	CHIP_peak_10413	promoter-TSS (Soltu.DM.02G025410.1)	NA	1653	Soltu.DM.02G025410.1
Soltu.DM.02G025410	chr02	38577138	38577402	-	CHIP_peak_10414	promoter-TSS (Soltu.DM.02G025410.1)	NA	75	Soltu.DM.02G025410.1
Soltu.DM.02G025430	chr02	38597450	38597828	+	CHIP_peak_10415	exon (Soltu.DM.02G025430.1, exon 13 of 13)	NA	5924	Soltu.DM.02G025430.1
Soltu.DM.02G025430	chr02	38598002	38598513	+	CHIP_peak_10416	TTS (Soltu.DM.02G025430.2)	NA	4625	Soltu.DM.02G025430.2
Soltu.DM.02G025440	chr02	38604295	38604997	+	CHIP_peak_10420	promoter-TSS (Soltu.DM.02G025440.1)	NA	-136	Soltu.DM.02G025440.1
Soltu.DM.02G025440	chr02	38606052	38606386	+	CHIP_peak_10421	promoter-TSS (Soltu.DM.02G025440.1)	NA	1437	Soltu.DM.02G025440.1
Soltu.DM.02G025440	chr02	38607882	38608272	+	CHIP_peak_10422	TTS (Soltu.DM.02G025440.1)	NA	3295	Soltu.DM.02G025440.1
Soltu.DM.02G025450	chr02	38618154	38618809	-	CHIP_peak_10424	promoter-TSS (Soltu.DM.02G025450.1)	NA	-14	Soltu.DM.02G025450.1
Soltu.DM.02G025460	chr02	38628001	38629371	+	CHIP_peak_10431	promoter-TSS (Soltu.DM.02G025460.1)	NA	265	Soltu.DM.02G025460.1
Soltu.DM.02G025460	chr02	38629498	38630789	+	CHIP_peak_10432	promoter-TSS (Soltu.DM.02G025460.1)	NA	1722	Soltu.DM.02G025460.1
Soltu.DM.02G025470	chr02	38630963	38631225	-	CHIP_peak_10433	TTS (Soltu.DM.02G025470.7)	NA	9725	Soltu.DM.02G025470.7
Soltu.DM.02G025470	chr02	38640661	38641761	-	CHIP_peak_10434	promoter-TSS (Soltu.DM.02G025470.4)	NA	-170	Soltu.DM.02G025470.4
Soltu.DM.02G025490	chr02	38660807	38662515	+	CHIP_peak_10438	promoter-TSS (Soltu.DM.02G025490.1)	NA	-674	Soltu.DM.02G025490.1
Soltu.DM.02G025490	chr02	38663838	38664492	+	CHIP_peak_10439	promoter-TSS (Soltu.DM.02G025490.1)	NA	1830	Soltu.DM.02G025490.1
Soltu.DM.02G025500	chr02	38687016	38687684	+	CHIP_peak_10444	promoter-TSS (Soltu.DM.02G025500.3)	NA	214	Soltu.DM.02G025500.3
Soltu.DM.02G025500	chr02	38696101	38696451	+	CHIP_peak_10445	exon (Soltu.DM.02G025500.3, exon 16 of 16)	NA	9140	Soltu.DM.02G025500.3
Soltu.DM.02G025500	chr02	38697761	38698025	+	CHIP_peak_10446	exon (Soltu.DM.02G025500.1, exon 18 of 18)	NA	10757	Soltu.DM.02G025500.1
Soltu.DM.02G025520	chr02	38714824	38715436	+	CHIP_peak_10448	promoter-TSS (Soltu.DM.02G025520.1)	NA	-141	Soltu.DM.02G025520.1
Soltu.DM.02G025520	chr02	38718691	38718974	+	CHIP_peak_10449	exon (Soltu.DM.02G025520.1, exon 4 of 4)	NA	3561	Soltu.DM.02G025520.1
Soltu.DM.02G025550	chr02	38736537	38737045	+	CHIP_peak_10451	promoter-TSS (Soltu.DM.02G025550.1)	NA	176	Soltu.DM.02G025550.1
Soltu.DM.02G025560	chr02	38737871	38738653	+	CHIP_peak_10452	promoter-TSS (Soltu.DM.02G025560.1)	NA	-385	Soltu.DM.02G025560.1
Soltu.DM.02G025570	chr02	38742235	38742777	+	CHIP_peak_10453	promoter-TSS (Soltu.DM.02G025570.1)	NA	199	Soltu.DM.02G025570.1
Soltu.DM.02G025590	chr02	38749369	38749801	+	CHIP_peak_10457	promoter-TSS (Soltu.DM.02G025590.1)	NA	-23	Soltu.DM.02G025590.1
Soltu.DM.02G025590	chr02	38750272	38750875	+	CHIP_peak_10458	promoter-TSS (Soltu.DM.02G025590.1)	NA	965	Soltu.DM.02G025590.1
Soltu.DM.01G010050	chr01	14393458	14394234	+	CHIP_peak_1046	promoter-TSS (Soltu.DM.01G010050.1)	NA	-129	Soltu.DM.01G010050.1
Soltu.DM.02G025600	chr02	38758037	38758382	+	CHIP_peak_10461	promoter-TSS (Soltu.DM.02G025600.1)	NA	-37	Soltu.DM.02G025600.1
Soltu.DM.02G025610	chr02	38768867	38769422	+	CHIP_peak_10463	promoter-TSS (Soltu.DM.02G025610.1)	NA	-91	Soltu.DM.02G025610.1
Soltu.DM.02G025610	chr02	38770460	38770695	+	CHIP_peak_10464	promoter-TSS (Soltu.DM.02G025610.1)	NA	1342	Soltu.DM.02G025610.1
Soltu.DM.02G025610	chr02	38771092	38772178	+	CHIP_peak_10465	intron (Soltu.DM.02G025610.1, intron 4 of 4)	NA	2400	Soltu.DM.02G025610.1
Soltu.DM.02G025620	chr02	38772559	38774106	+	CHIP_peak_10466	promoter-TSS (Soltu.DM.02G025620.1)	NA	-316	Soltu.DM.02G025620.1
Soltu.DM.02G025620	chr02	38775989	38776271	+	CHIP_peak_10467	exon (Soltu.DM.02G025620.1, exon 6 of 7)	NA	2482	Soltu.DM.02G025620.1
Soltu.DM.02G025630	chr02	38778862	38779631	+	CHIP_peak_10469	promoter-TSS (Soltu.DM.02G025630.1)	NA	1509	Soltu.DM.02G025630.1
Soltu.DM.01G010080	chr01	14412107	14412531	-	CHIP_peak_1047	promoter-TSS (Soltu.DM.01G010080.1)	NA	52	Soltu.DM.01G010080.1
Soltu.DM.02G025640	chr02	38785349	38785711	-	CHIP_peak_10470	promoter-TSS (Soltu.DM.02G025640.1)	NA	134	Soltu.DM.02G025640.1
Soltu.DM.02G025650	chr02	38790242	38790535	+	CHIP_peak_10472	promoter-TSS (Soltu.DM.02G025650.2)	NA	-6	Soltu.DM.02G025650.2
Soltu.DM.02G025650	chr02	38799123	38800295	+	CHIP_peak_10473	TTS (Soltu.DM.02G025650.1)	NA	9315	Soltu.DM.02G025650.1
Soltu.DM.02G025670	chr02	38808204	38808453	+	CHIP_peak_10474	TTS (Soltu.DM.02G025670.1)	NA	1667	Soltu.DM.02G025670.1
Soltu.DM.02G025680	chr02	38809697	38810089	+	CHIP_peak_10475	promoter-TSS (Soltu.DM.02G025680.1)	NA	-117	Soltu.DM.02G025680.1
Soltu.DM.02G025680	chr02	38820016	38820217	+	CHIP_peak_10476	intron (Soltu.DM.02G025680.1, intron 12 of 47)	NA	10106	Soltu.DM.02G025680.1
Soltu.DM.02G025710	chr02	38854804	38855229	-	CHIP_peak_10477	TTS (Soltu.DM.02G025710.1)	NA	5430	Soltu.DM.02G025710.1
Soltu.DM.02G025710	chr02	38855498	38855705	-	CHIP_peak_10478	exon (Soltu.DM.02G025710.1, exon 12 of 12)	NA	4845	Soltu.DM.02G025710.1
Soltu.DM.02G025710	chr02	38860050	38861024	-	CHIP_peak_10479	promoter-TSS (Soltu.DM.02G025710.1)	NA	-91	Soltu.DM.02G025710.1
Soltu.DM.01G010100	chr01	14533024	14533863	+	CHIP_peak_1048	promoter-TSS (Soltu.DM.01G010100.2)	NA	29	Soltu.DM.01G010100.2
Soltu.DM.02G025720	chr02	38864278	38865099	+	CHIP_peak_10482	promoter-TSS (Soltu.DM.02G025720.2)	NA	126	Soltu.DM.02G025720.2
Soltu.DM.02G025730	chr02	38879949	38880468	+	CHIP_peak_10489	promoter-TSS (Soltu.DM.02G025730.1)	NA	-29	Soltu.DM.02G025730.1
Soltu.DM.01G010120	chr01	14558960	14559161	+	CHIP_peak_1049	TTS (Soltu.DM.01G010120.1)	NA	1722	Soltu.DM.01G010120.1
Soltu.DM.02G025730	chr02	38882519	38883075	+	CHIP_peak_10490	TTS (Soltu.DM.02G025730.1)	NA	2560	Soltu.DM.02G025730.1
Soltu.DM.02G025750	chr02	38909859	38910502	+	CHIP_peak_10493	TTS (Soltu.DM.02G025750.1)	NA	3626	Soltu.DM.02G025750.1
Soltu.DM.02G025760	chr02	38925834	38926756	-	CHIP_peak_10496	promoter-TSS (Soltu.DM.02G025760.1)	NA	-395	Soltu.DM.02G025760.1
Soltu.DM.02G025810	chr02	38977278	38979163	+	CHIP_peak_10499	promoter-TSS (Soltu.DM.02G025810.1)	NA	-730	Soltu.DM.02G025810.1
Soltu.DM.02G025840	chr02	38990345	38990897	+	CHIP_peak_10501	promoter-TSS (Soltu.DM.02G025840.5)	NA	134	Soltu.DM.02G025840.5
Soltu.DM.02G025840	chr02	38992618	38993261	+	CHIP_peak_10502	intron (Soltu.DM.02G025840.5, intron 2 of 2)	NA	2452	Soltu.DM.02G025840.5
Soltu.DM.02G025930	chr02	39066727	39067287	+	CHIP_peak_10505	TTS (Soltu.DM.02G025930.1)	NA	3985	Soltu.DM.02G025930.1
Soltu.DM.02G025950	chr02	39077569	39078162	-	CHIP_peak_10506	promoter-TSS (Soltu.DM.02G025950.1)	NA	-19	Soltu.DM.02G025950.1
Soltu.DM.02G025960	chr02	39078989	39079200	+	CHIP_peak_10507	promoter-TSS (Soltu.DM.02G025960.4)	NA	197	Soltu.DM.02G025960.4
Soltu.DM.02G025960	chr02	39080033	39080327	+	CHIP_peak_10508	promoter-TSS (Soltu.DM.02G025960.4)	NA	1283	Soltu.DM.02G025960.4
Soltu.DM.02G025970	chr02	39082626	39082898	-	CHIP_peak_10509	exon (Soltu.DM.02G025970.1, exon 5 of 5)	NA	3797	Soltu.DM.02G025970.1
Soltu.DM.02G025970	chr02	39086209	39086989	-	CHIP_peak_10510	promoter-TSS (Soltu.DM.02G025970.1)	NA	-40	Soltu.DM.02G025970.1
Soltu.DM.02G026000	chr02	39101688	39102788	+	CHIP_peak_10515	promoter-TSS (Soltu.DM.02G026000.1)	NA	-351	Soltu.DM.02G026000.1
Soltu.DM.02G026000	chr02	39103354	39104216	+	CHIP_peak_10516	promoter-TSS (Soltu.DM.02G026000.1)	NA	1196	Soltu.DM.02G026000.1
Soltu.DM.01G010230	chr01	14804845	14805659	+	CHIP_peak_1052	promoter-TSS (Soltu.DM.01G010230.1)	NA	0	Soltu.DM.01G010230.1
Soltu.DM.02G026040	chr02	39127331	39127843	+	CHIP_peak_10523	promoter-TSS (Soltu.DM.02G026040.2)	NA	168	Soltu.DM.02G026040.2
Soltu.DM.02G026050	chr02	39139614	39140123	-	CHIP_peak_10524	promoter-TSS (Soltu.DM.02G026050.1)	NA	21	Soltu.DM.02G026050.1
Soltu.DM.02G026060	chr02	39146168	39146749	+	CHIP_peak_10528	promoter-TSS (Soltu.DM.02G026060.1)	NA	54	Soltu.DM.02G026060.1
Soltu.DM.02G026100	chr02	39170427	39171103	-	CHIP_peak_10529	TTS (Soltu.DM.02G026100.1)	NA	6216	Soltu.DM.02G026100.1
Soltu.DM.01G010370	chr01	15211044	15211483	-	CHIP_peak_1053	exon (Soltu.DM.01G010370.1, exon 10 of 10)	NA	10699	Soltu.DM.01G010370.1
Soltu.DM.02G026100	chr02	39174935	39175184	-	CHIP_peak_10530	promoter-TSS (Soltu.DM.02G026100.1)	NA	1922	Soltu.DM.02G026100.1
Soltu.DM.02G026100	chr02	39176534	39177265	-	CHIP_peak_10531	promoter-TSS (Soltu.DM.02G026100.1)	NA	82	Soltu.DM.02G026100.1
Soltu.DM.02G026120	chr02	39187912	39188359	+	CHIP_peak_10534	promoter-TSS (Soltu.DM.02G026120.1)	NA	126	Soltu.DM.02G026120.1
Soltu.DM.02G026150	chr02	39200784	39201709	-	CHIP_peak_10535	TTS (Soltu.DM.02G026150.1)	NA	1659	Soltu.DM.02G026150.1
Soltu.DM.02G026150	chr02	39202712	39204299	-	CHIP_peak_10536	promoter-TSS (Soltu.DM.02G026150.1)	NA	-600	Soltu.DM.02G026150.1
Soltu.DM.02G026160	chr02	39204796	39205157	-	CHIP_peak_10537	TTS (Soltu.DM.02G026160.1)	NA	3949	Soltu.DM.02G026160.1
Soltu.DM.02G026170	chr02	39211804	39212706	-	CHIP_peak_10538	intron (Soltu.DM.02G026170.1, intron 1 of 1)	NA	3107	Soltu.DM.02G026170.1
Soltu.DM.02G026190	chr02	39222622	39223912	-	CHIP_peak_10539	promoter-TSS (Soltu.DM.02G026190.1)	NA	-524	Soltu.DM.02G026190.1
Soltu.DM.01G010370	chr01	15221676	15222095	-	CHIP_peak_1054	promoter-TSS (Soltu.DM.01G010370.1)	NA	77	Soltu.DM.01G010370.1
Soltu.DM.02G026200	chr02	39229370	39229714	-	CHIP_peak_10541	TTS (Soltu.DM.02G026200.1)	NA	1186	Soltu.DM.02G026200.1
Soltu.DM.02G026200	chr02	39230541	39230991	-	CHIP_peak_10542	promoter-TSS (Soltu.DM.02G026200.1)	NA	-38	Soltu.DM.02G026200.1
Soltu.DM.02G026210	chr02	39248063	39248655	-	CHIP_peak_10543	promoter-TSS (Soltu.DM.02G026210.1)	NA	72	Soltu.DM.02G026210.1
Soltu.DM.02G026220	chr02	39249124	39250021	+	CHIP_peak_10544	promoter-TSS (Soltu.DM.02G026220.1)	NA	1223	Soltu.DM.02G026220.1
Soltu.DM.02G026220	chr02	39250190	39250771	+	CHIP_peak_10545	exon (Soltu.DM.02G026220.1, exon 2 of 3)	NA	2131	Soltu.DM.02G026220.1
Soltu.DM.02G026240	chr02	39253029	39253329	-	CHIP_peak_10546	TTS (Soltu.DM.02G026240.1)	NA	3005	Soltu.DM.02G026240.1
Soltu.DM.02G026240	chr02	39255809	39256248	-	CHIP_peak_10547	promoter-TSS (Soltu.DM.02G026240.1)	NA	156	Soltu.DM.02G026240.1
Soltu.DM.02G026250	chr02	39270076	39271122	+	CHIP_peak_10550	promoter-TSS (Soltu.DM.02G026250.1)	NA	-342	Soltu.DM.02G026250.1
Soltu.DM.02G026250	chr02	39273652	39274152	+	CHIP_peak_10551	intron (Soltu.DM.02G026250.1, intron 8 of 8)	NA	2961	Soltu.DM.02G026250.1
Soltu.DM.02G026260	chr02	39274838	39275048	-	CHIP_peak_10552	promoter-TSS (Soltu.DM.02G026260.1)	NA	282	Soltu.DM.02G026260.1
Soltu.DM.02G026320	chr02	39310309	39310893	+	CHIP_peak_10556	promoter-TSS (Soltu.DM.02G026320.1)	NA	902	Soltu.DM.02G026320.1
Soltu.DM.02G026330	chr02	39312023	39312258	+	CHIP_peak_10558	promoter-TSS (Soltu.DM.02G026330.1)	NA	81	Soltu.DM.02G026330.1
Soltu.DM.02G026330	chr02	39321721	39322223	+	CHIP_peak_10559	TTS (Soltu.DM.02G026330.3)	NA	8251	Soltu.DM.02G026330.3
Soltu.DM.02G026340	chr02	39329762	39330219	-	CHIP_peak_10561	TTS (Soltu.DM.02G026340.1)	NA	3626	Soltu.DM.02G026340.1
Soltu.DM.02G026390	chr02	39359033	39359432	-	CHIP_peak_10563	TTS (Soltu.DM.02G026390.1)	NA	2194	Soltu.DM.02G026390.1
Soltu.DM.02G026390	chr02	39359890	39360103	-	CHIP_peak_10564	TTS (Soltu.DM.02G026390.1)	NA	1430	Soltu.DM.02G026390.1
Soltu.DM.02G026400	chr02	39362735	39363063	-	CHIP_peak_10565	promoter-TSS (Soltu.DM.02G026400.1)	NA	27	Soltu.DM.02G026400.1
Soltu.DM.02G026410	chr02	39364261	39364877	-	CHIP_peak_10566	exon (Soltu.DM.02G026410.1, exon 2 of 2)	NA	3486	Soltu.DM.02G026410.1
Soltu.DM.02G026410	chr02	39365631	39365987	-	CHIP_peak_10567	intron (Soltu.DM.02G026410.1, intron 1 of 1)	NA	2246	Soltu.DM.02G026410.1
Soltu.DM.02G026410	chr02	39367192	39367418	-	CHIP_peak_10568	promoter-TSS (Soltu.DM.02G026410.1)	NA	750	Soltu.DM.02G026410.1
Soltu.DM.02G026410	chr02	39367589	39368862	-	CHIP_peak_10569	promoter-TSS (Soltu.DM.02G026410.1)	NA	-170	Soltu.DM.02G026410.1
Soltu.DM.02G026420	chr02	39372584	39372978	-	CHIP_peak_10570	promoter-TSS (Soltu.DM.02G026420.1)	NA	-4	Soltu.DM.02G026420.1
Soltu.DM.02G026440	chr02	39397204	39397657	+	CHIP_peak_10571	promoter-TSS (Soltu.DM.02G026440.1)	NA	167	Soltu.DM.02G026440.1
Soltu.DM.02G026470	chr02	39407614	39408268	+	CHIP_peak_10573	promoter-TSS (Soltu.DM.02G026470.1)	NA	181	Soltu.DM.02G026470.1
Soltu.DM.02G026480	chr02	39415223	39416405	+	CHIP_peak_10574	promoter-TSS (Soltu.DM.02G026480.1)	NA	-7	Soltu.DM.02G026480.1
Soltu.DM.02G026480	chr02	39416807	39417026	+	CHIP_peak_10575	TTS (Soltu.DM.02G026480.1)	NA	1095	Soltu.DM.02G026480.1
Soltu.DM.02G026490	chr02	39419809	39420391	+	CHIP_peak_10576	promoter-TSS (Soltu.DM.02G026490.1)	NA	44	Soltu.DM.02G026490.1
Soltu.DM.02G026490	chr02	39424577	39425667	+	CHIP_peak_10577	TTS (Soltu.DM.02G026490.1)	NA	5066	Soltu.DM.02G026490.1
Soltu.DM.02G026510	chr02	39438127	39439044	+	CHIP_peak_10579	promoter-TSS (Soltu.DM.02G026510.1)	NA	1	Soltu.DM.02G026510.1
Soltu.DM.02G026520	chr02	39441102	39442133	+	CHIP_peak_10580	promoter-TSS (Soltu.DM.02G026520.1)	NA	1599	Soltu.DM.02G026520.1
Soltu.DM.02G026530	chr02	39445316	39446508	+	CHIP_peak_10581	promoter-TSS (Soltu.DM.02G026530.1)	NA	1571	Soltu.DM.02G026530.1
Soltu.DM.02G026540	chr02	39447336	39447654	+	CHIP_peak_10582	promoter-TSS (Soltu.DM.02G026540.1)	NA	1326	Soltu.DM.02G026540.1
Soltu.DM.02G026560	chr02	39452386	39452599	-	CHIP_peak_10583	TTS (Soltu.DM.02G026560.1)	NA	2568	Soltu.DM.02G026560.1
Soltu.DM.02G026560	chr02	39454765	39455257	-	CHIP_peak_10584	promoter-TSS (Soltu.DM.02G026560.1)	NA	49	Soltu.DM.02G026560.1
Soltu.DM.02G026570	chr02	39481989	39482912	-	CHIP_peak_10586	promoter-TSS (Soltu.DM.02G026570.1)	NA	279	Soltu.DM.02G026570.1
Soltu.DM.02G026580	chr02	39486728	39487092	+	CHIP_peak_10589	promoter-TSS (Soltu.DM.02G026580.1)	NA	125	Soltu.DM.02G026580.1
Soltu.DM.02G026590	chr02	39495642	39495879	-	CHIP_peak_10590	promoter-TSS (Soltu.DM.02G026590.1)	NA	92	Soltu.DM.02G026590.1
Soltu.DM.02G026600	chr02	39496400	39496642	+	CHIP_peak_10591	promoter-TSS (Soltu.DM.02G026600.1)	NA	49	Soltu.DM.02G026600.1
Soltu.DM.02G026600	chr02	39503168	39503403	+	CHIP_peak_10592	intron (Soltu.DM.02G026600.1, intron 11 of 11)	NA	6813	Soltu.DM.02G026600.1
Soltu.DM.02G026600	chr02	39504319	39504652	+	CHIP_peak_10593	TTS (Soltu.DM.02G026600.4)	NA	8013	Soltu.DM.02G026600.4
Soltu.DM.02G026630	chr02	39516601	39517007	-	CHIP_peak_10595	promoter-TSS (Soltu.DM.02G026630.1)	NA	53	Soltu.DM.02G026630.1
Soltu.DM.02G026640	chr02	39524575	39525219	-	CHIP_peak_10596	promoter-TSS (Soltu.DM.02G026640.1)	NA	9	Soltu.DM.02G026640.1
Soltu.DM.02G026650	chr02	39526158	39526512	-	CHIP_peak_10597	intron (Soltu.DM.02G026650.1, intron 12 of 12)	NA	10137	Soltu.DM.02G026650.1
Soltu.DM.02G026650	chr02	39535750	39536611	-	CHIP_peak_10598	promoter-TSS (Soltu.DM.02G026650.1)	NA	292	Soltu.DM.02G026650.1
Soltu.DM.02G026660	chr02	39541826	39542384	+	CHIP_peak_10599	promoter-TSS (Soltu.DM.02G026660.3)	NA	-44	Soltu.DM.02G026660.3
Soltu.DM.02G026680	chr02	39545453	39547141	+	CHIP_peak_10600	promoter-TSS (Soltu.DM.02G026680.1)	NA	-729	Soltu.DM.02G026680.1
Soltu.DM.02G026680	chr02	39547736	39548466	+	CHIP_peak_10601	promoter-TSS (Soltu.DM.02G026680.1)	NA	1075	Soltu.DM.02G026680.1
Soltu.DM.02G026690	chr02	39549230	39549621	+	CHIP_peak_10602	promoter-TSS (Soltu.DM.02G026690.1)	NA	-164	Soltu.DM.02G026690.1
Soltu.DM.02G026690	chr02	39550651	39550935	+	CHIP_peak_10603	promoter-TSS (Soltu.DM.02G026690.1)	NA	1204	Soltu.DM.02G026690.1
Soltu.DM.02G026700	chr02	39552088	39552312	-	CHIP_peak_10604	TTS (Soltu.DM.02G026700.1)	NA	935	Soltu.DM.02G026700.1
Soltu.DM.02G026700	chr02	39552862	39554169	-	CHIP_peak_10605	promoter-TSS (Soltu.DM.02G026700.1)	NA	-380	Soltu.DM.02G026700.1
Soltu.DM.02G026710	chr02	39554349	39555743	-	CHIP_peak_10606	promoter-TSS (Soltu.DM.02G026710.1)	NA	-384	Soltu.DM.02G026710.1
Soltu.DM.02G026750	chr02	39583550	39584637	-	CHIP_peak_10609	TTS (Soltu.DM.02G026750.2)	NA	3797	Soltu.DM.02G026750.2
Soltu.DM.02G026750	chr02	39587149	39588421	-	CHIP_peak_10610	promoter-TSS (Soltu.DM.02G026750.2)	NA	105	Soltu.DM.02G026750.2
Soltu.DM.02G026760	chr02	39599870	39600176	-	CHIP_peak_10618	TTS (Soltu.DM.02G026760.1)	NA	2491	Soltu.DM.02G026760.1
Soltu.DM.02G026770	chr02	39617780	39618229	-	CHIP_peak_10620	promoter-TSS (Soltu.DM.02G026770.1)	NA	42	Soltu.DM.02G026770.1
Soltu.DM.02G026780	chr02	39628421	39628799	+	CHIP_peak_10626	promoter-TSS (Soltu.DM.02G026780.1)	NA	120	Soltu.DM.02G026780.1
Soltu.DM.02G026790	chr02	39638284	39639190	-	CHIP_peak_10627	promoter-TSS (Soltu.DM.02G026790.1)	NA	-138	Soltu.DM.02G026790.1
Soltu.DM.02G026800	chr02	39644059	39646298	+	CHIP_peak_10632	promoter-TSS (Soltu.DM.02G026800.1)	NA	687	Soltu.DM.02G026800.1
Soltu.DM.02G026810	chr02	39648469	39649006	-	CHIP_peak_10635	TTS (Soltu.DM.02G026810.1)	NA	8891	Soltu.DM.02G026810.1
Soltu.DM.02G026830	chr02	39672947	39674236	+	CHIP_peak_10641	promoter-TSS (Soltu.DM.02G026830.2)	NA	-399	Soltu.DM.02G026830.2
Soltu.DM.02G026840	chr02	39681873	39682080	+	CHIP_peak_10642	TTS (Soltu.DM.02G026840.1)	NA	1586	Soltu.DM.02G026840.1
Soltu.DM.02G026860	chr02	39704427	39705252	-	CHIP_peak_10648	TTS (Soltu.DM.02G026860.1)	NA	1499	Soltu.DM.02G026860.1
Soltu.DM.02G026860	chr02	39706036	39706742	-	CHIP_peak_10649	promoter-TSS (Soltu.DM.02G026860.1)	NA	-51	Soltu.DM.02G026860.1
Soltu.DM.02G026870	chr02	39709702	39710966	+	CHIP_peak_10651	promoter-TSS (Soltu.DM.02G026870.2)	NA	432	Soltu.DM.02G026870.2
Soltu.DM.02G026870	chr02	39717201	39717527	+	CHIP_peak_10652	TTS (Soltu.DM.02G026870.1)	NA	7462	Soltu.DM.02G026870.1
Soltu.DM.02G026880	chr02	39718016	39718370	+	CHIP_peak_10653	promoter-TSS (Soltu.DM.02G026880.1)	NA	126	Soltu.DM.02G026880.1
Soltu.DM.02G026900	chr02	39735688	39735930	-	CHIP_peak_10654	promoter-TSS (Soltu.DM.02G026900.1)	NA	28	Soltu.DM.02G026900.1
Soltu.DM.02G026910	chr02	39744191	39744579	+	CHIP_peak_10656	promoter-TSS (Soltu.DM.02G026910.1)	NA	146	Soltu.DM.02G026910.1
Soltu.DM.02G026920	chr02	39749510	39749898	+	CHIP_peak_10657	promoter-TSS (Soltu.DM.02G026920.1)	NA	225	Soltu.DM.02G026920.1
Soltu.DM.02G026920	chr02	39753921	39754763	+	CHIP_peak_10658	TTS (Soltu.DM.02G026920.1)	NA	4863	Soltu.DM.02G026920.1
Soltu.DM.02G026930	chr02	39758328	39758541	-	CHIP_peak_10659	TTS (Soltu.DM.02G026930.1)	NA	3170	Soltu.DM.02G026930.1
Soltu.DM.02G026940	chr02	39761355	39762246	+	CHIP_peak_10660	promoter-TSS (Soltu.DM.02G026940.1)	NA	340	Soltu.DM.02G026940.1
Soltu.DM.02G026950	chr02	39764631	39765962	-	CHIP_peak_10662	promoter-TSS (Soltu.DM.02G026950.1)	NA	1329	Soltu.DM.02G026950.1
Soltu.DM.02G026950	chr02	39766412	39766808	-	CHIP_peak_10663	promoter-TSS (Soltu.DM.02G026950.1)	NA	15	Soltu.DM.02G026950.1
Soltu.DM.02G026960	chr02	39769596	39770587	-	CHIP_peak_10666	TTS (Soltu.DM.02G026960.1)	NA	4920	Soltu.DM.02G026960.1
Soltu.DM.02G026960	chr02	39774708	39775514	-	CHIP_peak_10667	promoter-TSS (Soltu.DM.02G026960.1)	NA	-100	Soltu.DM.02G026960.1
Soltu.DM.02G026970	chr02	39788059	39788394	+	CHIP_peak_10675	promoter-TSS (Soltu.DM.02G026970.1)	NA	57	Soltu.DM.02G026970.1
Soltu.DM.02G026970	chr02	39789048	39790284	+	CHIP_peak_10676	promoter-TSS (Soltu.DM.02G026970.1)	NA	1497	Soltu.DM.02G026970.1
Soltu.DM.02G026970	chr02	39790822	39791165	+	CHIP_peak_10677	TTS (Soltu.DM.02G026970.1)	NA	2824	Soltu.DM.02G026970.1
Soltu.DM.01G010580	chr01	16066338	16066690	+	CHIP_peak_1068	promoter-TSS (Soltu.DM.01G010580.2)	NA	-70	Soltu.DM.01G010580.2
Soltu.DM.02G026980	chr02	39796387	39797161	-	CHIP_peak_10683	TTS (Soltu.DM.02G026980.2)	NA	3223	Soltu.DM.02G026980.2
Soltu.DM.02G026980	chr02	39797454	39798016	-	CHIP_peak_10684	exon (Soltu.DM.02G026980.2, exon 3 of 3)	NA	2262	Soltu.DM.02G026980.2
Soltu.DM.02G026980	chr02	39798577	39799278	-	CHIP_peak_10685	promoter-TSS (Soltu.DM.02G026980.2)	NA	1070	Soltu.DM.02G026980.2
Soltu.DM.02G026980	chr02	39799715	39800136	-	CHIP_peak_10686	promoter-TSS (Soltu.DM.02G026980.2)	NA	72	Soltu.DM.02G026980.2
Soltu.DM.02G026990	chr02	39821200	39822399	+	CHIP_peak_10700	promoter-TSS (Soltu.DM.02G026990.1)	NA	-67	Soltu.DM.02G026990.1
Soltu.DM.02G026990	chr02	39823219	39824379	+	CHIP_peak_10701	promoter-TSS (Soltu.DM.02G026990.1)	NA	1933	Soltu.DM.02G026990.1
Soltu.DM.02G026990	chr02	39824636	39825654	+	CHIP_peak_10702	TTS (Soltu.DM.02G026990.2)	NA	3279	Soltu.DM.02G026990.2
Soltu.DM.02G027000	chr02	39826299	39827188	-	CHIP_peak_10703	TTS (Soltu.DM.02G027000.1)	NA	6583	Soltu.DM.02G027000.1
Soltu.DM.02G027000	chr02	39832932	39833463	-	CHIP_peak_10704	promoter-TSS (Soltu.DM.02G027000.1)	NA	129	Soltu.DM.02G027000.1
Soltu.DM.02G027010	chr02	39836717	39837428	+	CHIP_peak_10705	promoter-TSS (Soltu.DM.02G027010.2)	NA	-29	Soltu.DM.02G027010.2
Soltu.DM.02G027010	chr02	39840418	39840765	+	CHIP_peak_10706	exon (Soltu.DM.02G027010.2, exon 6 of 9)	NA	3490	Soltu.DM.02G027010.2
Soltu.DM.02G027010	chr02	39842443	39843567	+	CHIP_peak_10707	TTS (Soltu.DM.02G027010.2)	NA	5904	Soltu.DM.02G027010.2
Soltu.DM.02G027020	chr02	39853793	39854511	+	CHIP_peak_10708	TTS (Soltu.DM.02G027020.1)	NA	10771	Soltu.DM.02G027020.1
Soltu.DM.02G027030	chr02	39856926	39857780	+	CHIP_peak_10710	promoter-TSS (Soltu.DM.02G027030.1)	NA	-337	Soltu.DM.02G027030.1
Soltu.DM.02G027030	chr02	39864941	39866528	+	CHIP_peak_10711	TTS (Soltu.DM.02G027030.1)	NA	8044	Soltu.DM.02G027030.1
Soltu.DM.02G027070	chr02	39886483	39887133	+	CHIP_peak_10716	promoter-TSS (Soltu.DM.02G027070.1)	NA	-131	Soltu.DM.02G027070.1
Soltu.DM.02G027070	chr02	39888757	39889083	+	CHIP_peak_10717	TTS (Soltu.DM.02G027070.1)	NA	1981	Soltu.DM.02G027070.1
Soltu.DM.02G027080	chr02	39903351	39903629	+	CHIP_peak_10722	TTS (Soltu.DM.02G027080.1)	NA	2155	Soltu.DM.02G027080.1
Soltu.DM.02G027090	chr02	39911729	39911937	+	CHIP_peak_10724	exon (Soltu.DM.02G027090.1, exon 10 of 10)	NA	5048	Soltu.DM.02G027090.1
Soltu.DM.02G027090	chr02	39912081	39913013	+	CHIP_peak_10725	TTS (Soltu.DM.02G027090.2)	NA	5077	Soltu.DM.02G027090.2
Soltu.DM.02G027100	chr02	39920266	39921302	+	CHIP_peak_10728	promoter-TSS (Soltu.DM.02G027100.1)	NA	-88	Soltu.DM.02G027100.1
Soltu.DM.02G027100	chr02	39922126	39922413	+	CHIP_peak_10729	promoter-TSS (Soltu.DM.02G027100.1)	NA	1397	Soltu.DM.02G027100.1
Soltu.DM.02G027100	chr02	39924341	39926278	+	CHIP_peak_10730	TTS (Soltu.DM.02G027100.1)	NA	4437	Soltu.DM.02G027100.1
Soltu.DM.02G027120	chr02	39960532	39961197	+	CHIP_peak_10744	promoter-TSS (Soltu.DM.02G027120.1)	NA	101	Soltu.DM.02G027120.1
Soltu.DM.02G027140	chr02	39968677	39969075	+	CHIP_peak_10745	promoter-TSS (Soltu.DM.02G027140.1)	NA	30	Soltu.DM.02G027140.1
Soltu.DM.02G027150	chr02	39972872	39973184	-	CHIP_peak_10746	TTS (Soltu.DM.02G027150.1)	NA	3693	Soltu.DM.02G027150.1
Soltu.DM.02G027150	chr02	39976618	39977433	-	CHIP_peak_10747	promoter-TSS (Soltu.DM.02G027150.1)	NA	-304	Soltu.DM.02G027150.1
Soltu.DM.01G010750	chr01	16632013	16632236	-	CHIP_peak_1075	exon (Soltu.DM.01G010750.2, exon 4 of 4)	NA	3652	Soltu.DM.01G010750.2
Soltu.DM.02G027180	chr02	39984368	39984699	-	CHIP_peak_10750	TTS (Soltu.DM.02G027180.1)	NA	1529	Soltu.DM.02G027180.1
Soltu.DM.02G027180	chr02	39985241	39986649	-	CHIP_peak_10751	promoter-TSS (Soltu.DM.02G027180.1)	NA	117	Soltu.DM.02G027180.1
Soltu.DM.02G027190	chr02	40025482	40026171	+	CHIP_peak_10757	promoter-TSS (Soltu.DM.02G027190.2)	NA	-44	Soltu.DM.02G027190.2
Soltu.DM.02G027190	chr02	40026331	40026552	+	CHIP_peak_10758	promoter-TSS (Soltu.DM.02G027190.2)	NA	571	Soltu.DM.02G027190.2
Soltu.DM.02G027190	chr02	40026878	40027591	+	CHIP_peak_10759	promoter-TSS (Soltu.DM.02G027190.2)	NA	1364	Soltu.DM.02G027190.2
Soltu.DM.01G010750	chr01	16635588	16635881	-	CHIP_peak_1076	promoter-TSS (Soltu.DM.01G010750.2)	NA	42	Soltu.DM.01G010750.2
Soltu.DM.02G027190	chr02	40027745	40029151	+	CHIP_peak_10760	TTS (Soltu.DM.02G027190.1)	NA	2578	Soltu.DM.02G027190.1
Soltu.DM.02G027200	chr02	40050081	40051946	-	CHIP_peak_10770	promoter-TSS (Soltu.DM.02G027200.1)	NA	1875	Soltu.DM.02G027200.1
Soltu.DM.02G027200	chr02	40052642	40053473	-	CHIP_peak_10771	promoter-TSS (Soltu.DM.02G027200.1)	NA	-169	Soltu.DM.02G027200.1
Soltu.DM.02G027230	chr02	40064880	40065662	+	CHIP_peak_10778	promoter-TSS (Soltu.DM.02G027230.2)	NA	344	Soltu.DM.02G027230.2
Soltu.DM.02G027240	chr02	40072208	40072880	+	CHIP_peak_10779	promoter-TSS (Soltu.DM.02G027240.1)	NA	8	Soltu.DM.02G027240.1
Soltu.DM.02G027250	chr02	40086715	40087213	-	CHIP_peak_10780	promoter-TSS (Soltu.DM.02G027250.1)	NA	155	Soltu.DM.02G027250.1
Soltu.DM.02G027260	chr02	40098655	40099156	+	CHIP_peak_10785	promoter-TSS (Soltu.DM.02G027260.1)	NA	959	Soltu.DM.02G027260.1
Soltu.DM.02G027260	chr02	40099708	40101000	+	CHIP_peak_10786	TTS (Soltu.DM.02G027260.1)	NA	2408	Soltu.DM.02G027260.1
Soltu.DM.02G027270	chr02	40119370	40119719	-	CHIP_peak_10793	TTS (Soltu.DM.02G027270.1)	NA	2345	Soltu.DM.02G027270.1
Soltu.DM.02G027270	chr02	40121682	40123251	-	CHIP_peak_10794	promoter-TSS (Soltu.DM.02G027270.1)	NA	-577	Soltu.DM.02G027270.1
Soltu.DM.01G000710	chr01	1021819	1022501	+	CHIP_peak_108	promoter-TSS (Soltu.DM.01G000710.1)	NA	1288	Soltu.DM.01G000710.1
Soltu.DM.02G027290	chr02	40136060	40136860	-	CHIP_peak_10800	promoter-TSS (Soltu.DM.02G027290.1)	NA	777	Soltu.DM.02G027290.1
Soltu.DM.02G027300	chr02	40143621	40144094	-	CHIP_peak_10801	promoter-TSS (Soltu.DM.02G027300.1)	NA	-102	Soltu.DM.02G027300.1
Soltu.DM.02G027310	chr02	40165026	40165336	+	CHIP_peak_10803	TTS (Soltu.DM.02G027310.1)	NA	9482	Soltu.DM.02G027310.1
Soltu.DM.02G027320	chr02	40177158	40177494	-	CHIP_peak_10808	promoter-TSS (Soltu.DM.02G027320.1)	NA	1715	Soltu.DM.02G027320.1
Soltu.DM.02G027320	chr02	40177642	40177895	-	CHIP_peak_10809	promoter-TSS (Soltu.DM.02G027320.1)	NA	1273	Soltu.DM.02G027320.1
Soltu.DM.02G027320	chr02	40178448	40179392	-	CHIP_peak_10810	promoter-TSS (Soltu.DM.02G027320.1)	NA	121	Soltu.DM.02G027320.1
Soltu.DM.02G027350	chr02	40210735	40212502	+	CHIP_peak_10821	promoter-TSS (Soltu.DM.02G027350.1)	NA	-794	Soltu.DM.02G027350.1
Soltu.DM.02G027370	chr02	40234978	40235469	+	CHIP_peak_10823	promoter-TSS (Soltu.DM.02G027370.1)	NA	956	Soltu.DM.02G027370.1
Soltu.DM.02G027380	chr02	40239361	40239770	+	CHIP_peak_10824	exon (Soltu.DM.02G027380.3, exon 3 of 3)	NA	4413	Soltu.DM.02G027380.3
Soltu.DM.02G027380	chr02	40240332	40240551	+	CHIP_peak_10825	TTS (Soltu.DM.02G027380.1)	NA	5289	Soltu.DM.02G027380.1
Soltu.DM.02G027390	chr02	40242474	40242699	-	CHIP_peak_10827	TTS (Soltu.DM.02G027390.1)	NA	1504	Soltu.DM.02G027390.1
Soltu.DM.02G027390	chr02	40243308	40245626	-	CHIP_peak_10828	promoter-TSS (Soltu.DM.02G027390.1)	NA	-377	Soltu.DM.02G027390.1
Soltu.DM.02G027410	chr02	40257870	40258137	-	CHIP_peak_10832	TTS (Soltu.DM.02G027410.1)	NA	574	Soltu.DM.02G027410.1
Soltu.DM.02G027410	chr02	40258315	40259630	-	CHIP_peak_10833	promoter-TSS (Soltu.DM.02G027410.1)	NA	-395	Soltu.DM.02G027410.1
Soltu.DM.02G027440	chr02	40277425	40278259	+	CHIP_peak_10837	promoter-TSS (Soltu.DM.02G027440.1)	NA	913	Soltu.DM.02G027440.1
Soltu.DM.02G027450	chr02	40279884	40281047	+	CHIP_peak_10838	promoter-TSS (Soltu.DM.02G027450.1)	NA	119	Soltu.DM.02G027450.1
Soltu.DM.02G027450	chr02	40281771	40282052	+	CHIP_peak_10839	promoter-TSS (Soltu.DM.02G027450.1)	NA	1565	Soltu.DM.02G027450.1
Soltu.DM.01G010820	chr01	17068254	17068592	+	CHIP_peak_1084	promoter-TSS (Soltu.DM.01G010820.1)	NA	-49	Soltu.DM.01G010820.1
Soltu.DM.02G027450	chr02	40282823	40283313	+	CHIP_peak_10840	TTS (Soltu.DM.02G027450.1)	NA	2722	Soltu.DM.02G027450.1
Soltu.DM.02G027460	chr02	40284576	40284836	-	CHIP_peak_10841	promoter-TSS (Soltu.DM.02G027460.1)	NA	813	Soltu.DM.02G027460.1
Soltu.DM.02G027460	chr02	40285120	40286134	-	CHIP_peak_10842	promoter-TSS (Soltu.DM.02G027460.1)	NA	-108	Soltu.DM.02G027460.1
Soltu.DM.02G027470	chr02	40293283	40293521	+	CHIP_peak_10846	promoter-TSS (Soltu.DM.02G027470.1)	NA	-45	Soltu.DM.02G027470.1
Soltu.DM.02G027470	chr02	40293825	40294129	+	CHIP_peak_10847	promoter-TSS (Soltu.DM.02G027470.1)	NA	530	Soltu.DM.02G027470.1
Soltu.DM.02G027470	chr02	40294922	40295812	+	CHIP_peak_10848	promoter-TSS (Soltu.DM.02G027470.1)	NA	1920	Soltu.DM.02G027470.1
Soltu.DM.02G027470	chr02	40296609	40296824	+	CHIP_peak_10849	exon (Soltu.DM.02G027470.1, exon 8 of 8)	NA	3269	Soltu.DM.02G027470.1
Soltu.DM.02G027470	chr02	40297109	40297669	+	CHIP_peak_10850	TTS (Soltu.DM.02G027470.1)	NA	3942	Soltu.DM.02G027470.1
Soltu.DM.02G027480	chr02	40298030	40298283	-	CHIP_peak_10851	intron (Soltu.DM.02G027480.1, intron 2 of 2)	NA	3510	Soltu.DM.02G027480.1
Soltu.DM.02G027480	chr02	40301245	40301747	-	CHIP_peak_10852	promoter-TSS (Soltu.DM.02G027480.1)	NA	170	Soltu.DM.02G027480.1
Soltu.DM.02G027490	chr02	40302945	40303181	+	CHIP_peak_10854	promoter-TSS (Soltu.DM.02G027490.1)	NA	138	Soltu.DM.02G027490.1
Soltu.DM.02G027500	chr02	40309582	40310255	+	CHIP_peak_10855	promoter-TSS (Soltu.DM.02G027500.1)	NA	-173	Soltu.DM.02G027500.1
Soltu.DM.02G027530	chr02	40325380	40326396	+	CHIP_peak_10859	promoter-TSS (Soltu.DM.02G027530.1)	NA	-208	Soltu.DM.02G027530.1
Soltu.DM.01G010840	chr01	17194037	17194687	-	CHIP_peak_1086	promoter-TSS (Soltu.DM.01G010840.1)	NA	-319	Soltu.DM.01G010840.1
Soltu.DM.02G027530	chr02	40326847	40329316	+	CHIP_peak_10860	promoter-TSS (Soltu.DM.02G027530.1)	NA	1985	Soltu.DM.02G027530.1
Soltu.DM.02G027540	chr02	40336666	40337236	-	CHIP_peak_10862	promoter-TSS (Soltu.DM.02G027540.1)	NA	-129	Soltu.DM.02G027540.1
Soltu.DM.02G027550	chr02	40340308	40341479	-	CHIP_peak_10863	exon (Soltu.DM.02G027550.2, exon 3 of 3)	NA	3353	Soltu.DM.02G027550.2
Soltu.DM.02G027550	chr02	40344009	40344758	-	CHIP_peak_10864	promoter-TSS (Soltu.DM.02G027550.2)	NA	-137	Soltu.DM.02G027550.2
Soltu.DM.02G027560	chr02	40350873	40351159	+	CHIP_peak_10869	promoter-TSS (Soltu.DM.02G027560.2)	NA	60	Soltu.DM.02G027560.2
Soltu.DM.02G027560	chr02	40351431	40351909	+	CHIP_peak_10870	promoter-TSS (Soltu.DM.02G027560.2)	NA	714	Soltu.DM.02G027560.2
Soltu.DM.02G027560	chr02	40352324	40352525	+	CHIP_peak_10871	promoter-TSS (Soltu.DM.02G027560.1)	NA	1468	Soltu.DM.02G027560.1
Soltu.DM.02G027570	chr02	40355181	40355590	-	CHIP_peak_10872	intron (Soltu.DM.02G027570.1, intron 2 of 2)	NA	4204	Soltu.DM.02G027570.1
Soltu.DM.02G027570	chr02	40358792	40360076	-	CHIP_peak_10873	promoter-TSS (Soltu.DM.02G027570.1)	NA	155	Soltu.DM.02G027570.1
Soltu.DM.02G027580	chr02	40360434	40361193	+	CHIP_peak_10874	promoter-TSS (Soltu.DM.02G027580.1)	NA	147	Soltu.DM.02G027580.1
Soltu.DM.02G027580	chr02	40367011	40367319	+	CHIP_peak_10875	exon (Soltu.DM.02G027580.1, exon 10 of 10)	NA	6499	Soltu.DM.02G027580.1
Soltu.DM.02G027590	chr02	40373440	40374324	-	CHIP_peak_10876	promoter-TSS (Soltu.DM.02G027590.1)	NA	-28	Soltu.DM.02G027590.1
Soltu.DM.02G027610	chr02	40383595	40383999	-	CHIP_peak_10877	promoter-TSS (Soltu.DM.02G027610.1)	NA	49	Soltu.DM.02G027610.1
Soltu.DM.02G027620	chr02	40384345	40384766	-	CHIP_peak_10878	exon (Soltu.DM.02G027620.1, exon 9 of 9)	NA	5413	Soltu.DM.02G027620.1
Soltu.DM.02G027620	chr02	40385709	40386221	-	CHIP_peak_10879	exon (Soltu.DM.02G027620.1, exon 8 of 9)	NA	4003	Soltu.DM.02G027620.1
Soltu.DM.01G011010	chr01	17912580	17912788	+	CHIP_peak_1088	promoter-TSS (Soltu.DM.01G011010.1)	NA	1868	Soltu.DM.01G011010.1
Soltu.DM.02G027620	chr02	40387805	40388310	-	CHIP_peak_10880	promoter-TSS (Soltu.DM.02G027620.1)	NA	1911	Soltu.DM.02G027620.1
Soltu.DM.02G027620	chr02	40389531	40390167	-	CHIP_peak_10881	promoter-TSS (Soltu.DM.02G027620.1)	NA	119	Soltu.DM.02G027620.1
Soltu.DM.02G027630	chr02	40393142	40393397	-	CHIP_peak_10882	intron (Soltu.DM.02G027630.3, intron 3 of 6)	NA	2557	Soltu.DM.02G027630.3
Soltu.DM.02G027630	chr02	40395220	40396250	-	CHIP_peak_10883	promoter-TSS (Soltu.DM.02G027630.3)	NA	91	Soltu.DM.02G027630.3
Soltu.DM.02G027650	chr02	40414330	40415740	+	CHIP_peak_10891	promoter-TSS (Soltu.DM.02G027650.1)	NA	-455	Soltu.DM.02G027650.1
Soltu.DM.02G027650	chr02	40420274	40420879	+	CHIP_peak_10892	exon (Soltu.DM.02G027650.1, exon 3 of 3)	NA	5086	Soltu.DM.02G027650.1
Soltu.DM.02G027650	chr02	40421077	40421437	+	CHIP_peak_10893	TTS (Soltu.DM.02G027650.2)	NA	5754	Soltu.DM.02G027650.2
Soltu.DM.02G027660	chr02	40421756	40424030	-	CHIP_peak_10894	TTS (Soltu.DM.02G027660.1)	NA	2294	Soltu.DM.02G027660.1
Soltu.DM.02G027660	chr02	40424215	40424812	-	CHIP_peak_10895	promoter-TSS (Soltu.DM.02G027660.1)	NA	674	Soltu.DM.02G027660.1
Soltu.DM.02G027670	chr02	40429856	40430135	-	CHIP_peak_10898	exon (Soltu.DM.02G027670.2, exon 12 of 12)	NA	5898	Soltu.DM.02G027670.2
Soltu.DM.02G027670	chr02	40435607	40436122	-	CHIP_peak_10899	promoter-TSS (Soltu.DM.02G027670.2)	NA	29	Soltu.DM.02G027670.2
Soltu.DM.01G000710	chr01	1024141	1024458	+	CHIP_peak_109	exon (Soltu.DM.01G000710.1, exon 6 of 6)	NA	3427	Soltu.DM.01G000710.1
Soltu.DM.02G027680	chr02	40437169	40437735	+	CHIP_peak_10901	promoter-TSS (Soltu.DM.02G027680.1)	NA	155	Soltu.DM.02G027680.1
Soltu.DM.02G027700	chr02	40445083	40445284	-	CHIP_peak_10902	promoter-TSS (Soltu.DM.02G027700.1)	NA	109	Soltu.DM.02G027700.1
Soltu.DM.02G027710	chr02	40448608	40449015	-	CHIP_peak_10905	exon (Soltu.DM.02G027710.1, exon 4 of 4)	NA	3308	Soltu.DM.02G027710.1
Soltu.DM.02G027710	chr02	40450127	40450444	-	CHIP_peak_10906	promoter-TSS (Soltu.DM.02G027710.1)	NA	1834	Soltu.DM.02G027710.1
Soltu.DM.02G027710	chr02	40450608	40451210	-	CHIP_peak_10907	promoter-TSS (Soltu.DM.02G027710.1)	NA	1210	Soltu.DM.02G027710.1
Soltu.DM.02G027710	chr02	40451988	40452260	-	CHIP_peak_10908	promoter-TSS (Soltu.DM.02G027710.1)	NA	-5	Soltu.DM.02G027710.1
Soltu.DM.01G011130	chr01	18389078	18389928	+	CHIP_peak_1091	promoter-TSS (Soltu.DM.01G011130.1)	NA	-136	Soltu.DM.01G011130.1
Soltu.DM.02G027720	chr02	40456820	40457409	+	CHIP_peak_10910	promoter-TSS (Soltu.DM.02G027720.1)	NA	130	Soltu.DM.02G027720.1
Soltu.DM.02G027730	chr02	40458612	40459485	-	CHIP_peak_10911	intron (Soltu.DM.02G027730.2, intron 6 of 6)	NA	4070	Soltu.DM.02G027730.2
Soltu.DM.02G027730	chr02	40459676	40460461	-	CHIP_peak_10912	exon (Soltu.DM.02G027730.2, exon 5 of 7)	NA	3050	Soltu.DM.02G027730.2
Soltu.DM.02G027730	chr02	40462722	40463654	-	CHIP_peak_10913	promoter-TSS (Soltu.DM.02G027730.2)	NA	-70	Soltu.DM.02G027730.2
Soltu.DM.02G027740	chr02	40469922	40471331	+	CHIP_peak_10915	TTS (Soltu.DM.02G027740.1)	NA	5703	Soltu.DM.02G027740.1
Soltu.DM.02G027760	chr02	40482017	40483572	-	CHIP_peak_10916	promoter-TSS (Soltu.DM.02G027760.1)	NA	-478	Soltu.DM.02G027760.1
Soltu.DM.02G027770	chr02	40516598	40517584	+	CHIP_peak_10923	promoter-TSS (Soltu.DM.02G027770.4)	NA	253	Soltu.DM.02G027770.4
Soltu.DM.02G027770	chr02	40522362	40522947	+	CHIP_peak_10924	TTS (Soltu.DM.02G027770.7)	NA	3154	Soltu.DM.02G027770.7
Soltu.DM.02G027780	chr02	40531581	40531849	-	CHIP_peak_10928	promoter-TSS (Soltu.DM.02G027780.2)	NA	1773	Soltu.DM.02G027780.2
Soltu.DM.01G011150	chr01	18483050	18483363	+	CHIP_peak_1093	promoter-TSS (Soltu.DM.01G011150.2)	NA	-61	Soltu.DM.01G011150.2
Soltu.DM.02G027790	chr02	40566282	40566631	+	CHIP_peak_10938	promoter-TSS (Soltu.DM.02G027790.1)	NA	30	Soltu.DM.02G027790.1
Soltu.DM.02G027790	chr02	40571081	40571544	+	CHIP_peak_10939	exon (Soltu.DM.02G027790.1, exon 7 of 7)	NA	4886	Soltu.DM.02G027790.1
Soltu.DM.01G011160	chr01	18501242	18502032	+	CHIP_peak_1094	TTS (Soltu.DM.01G011160.1)	NA	3850	Soltu.DM.01G011160.1
Soltu.DM.02G027800	chr02	40576429	40576991	+	CHIP_peak_10941	intron (Soltu.DM.02G027800.1, intron 2 of 2)	NA	2255	Soltu.DM.02G027800.1
Soltu.DM.02G027800	chr02	40577574	40578206	+	CHIP_peak_10942	TTS (Soltu.DM.02G027800.1)	NA	3435	Soltu.DM.02G027800.1
Soltu.DM.02G027810	chr02	40581969	40582833	-	CHIP_peak_10943	promoter-TSS (Soltu.DM.02G027810.2)	NA	496	Soltu.DM.02G027810.2
Soltu.DM.02G027820	chr02	40587055	40587735	+	CHIP_peak_10946	promoter-TSS (Soltu.DM.02G027820.1)	NA	100	Soltu.DM.02G027820.1
Soltu.DM.02G027820	chr02	40588342	40589178	+	CHIP_peak_10947	promoter-TSS (Soltu.DM.02G027820.1)	NA	1465	Soltu.DM.02G027820.1
Soltu.DM.02G027830	chr02	40596704	40597085	-	CHIP_peak_10953	TTS (Soltu.DM.02G027830.1)	NA	3843	Soltu.DM.02G027830.1
Soltu.DM.02G027830	chr02	40600315	40600794	-	CHIP_peak_10954	promoter-TSS (Soltu.DM.02G027830.1)	NA	183	Soltu.DM.02G027830.1
Soltu.DM.01G011180	chr01	18513960	18514765	+	CHIP_peak_1096	promoter-TSS (Soltu.DM.01G011180.1)	NA	1463	Soltu.DM.01G011180.1
Soltu.DM.02G027840	chr02	40615452	40616007	+	CHIP_peak_10961	promoter-TSS (Soltu.DM.02G027840.1)	NA	103	Soltu.DM.02G027840.1
Soltu.DM.02G027850	chr02	40619056	40619790	-	CHIP_peak_10962	TTS (Soltu.DM.02G027850.1)	NA	2682	Soltu.DM.02G027850.1
Soltu.DM.02G027850	chr02	40619956	40622544	-	CHIP_peak_10963	promoter-TSS (Soltu.DM.02G027850.1)	NA	855	Soltu.DM.02G027850.1
Soltu.DM.02G027860	chr02	40636609	40638500	+	CHIP_peak_10972	promoter-TSS (Soltu.DM.02G027860.1)	NA	273	Soltu.DM.02G027860.1
Soltu.DM.02G027880	chr02	40646214	40646709	-	CHIP_peak_10974	intron (Soltu.DM.02G027880.2, intron 4 of 6)	NA	6105	Soltu.DM.02G027880.2
Soltu.DM.02G027880	chr02	40652450	40653061	-	CHIP_peak_10975	promoter-TSS (Soltu.DM.02G027880.2)	NA	-189	Soltu.DM.02G027880.2
Soltu.DM.02G027900	chr02	40660996	40661644	-	CHIP_peak_10976	promoter-TSS (Soltu.DM.02G027900.1)	NA	1613	Soltu.DM.02G027900.1
Soltu.DM.02G027900	chr02	40662590	40662822	-	CHIP_peak_10977	promoter-TSS (Soltu.DM.02G027900.1)	NA	227	Soltu.DM.02G027900.1
Soltu.DM.02G027910	chr02	40664150	40664693	+	CHIP_peak_10978	promoter-TSS (Soltu.DM.02G027910.1)	NA	13	Soltu.DM.02G027910.1
Soltu.DM.02G027910	chr02	40669808	40671220	+	CHIP_peak_10979	exon (Soltu.DM.02G027910.1, exon 9 of 9)	NA	6106	Soltu.DM.02G027910.1
Soltu.DM.02G027920	chr02	40671440	40672527	-	CHIP_peak_10980	TTS (Soltu.DM.02G027920.2)	NA	3457	Soltu.DM.02G027920.2
Soltu.DM.02G027920	chr02	40672746	40673701	-	CHIP_peak_10981	exon (Soltu.DM.02G027920.2, exon 3 of 3)	NA	2217	Soltu.DM.02G027920.2
Soltu.DM.02G027920	chr02	40674468	40675658	-	CHIP_peak_10982	promoter-TSS (Soltu.DM.02G027920.2)	NA	377	Soltu.DM.02G027920.2
Soltu.DM.02G027930	chr02	40680279	40680569	-	CHIP_peak_10985	promoter-TSS (Soltu.DM.02G027930.1)	NA	1843	Soltu.DM.02G027930.1
Soltu.DM.02G027940	chr02	40686576	40686972	-	CHIP_peak_10987	TTS (Soltu.DM.02G027940.1)	NA	4051	Soltu.DM.02G027940.1
Soltu.DM.02G027940	chr02	40687263	40687666	-	CHIP_peak_10988	exon (Soltu.DM.02G027940.1, exon 7 of 7)	NA	3361	Soltu.DM.02G027940.1
Soltu.DM.02G027940	chr02	40690199	40691230	-	CHIP_peak_10989	promoter-TSS (Soltu.DM.02G027940.1)	NA	111	Soltu.DM.02G027940.1
Soltu.DM.02G027950	chr02	40695586	40695869	+	CHIP_peak_10991	promoter-TSS (Soltu.DM.02G027950.1)	NA	65	Soltu.DM.02G027950.1
Soltu.DM.02G027950	chr02	40700594	40701584	+	CHIP_peak_10992	TTS (Soltu.DM.02G027950.1)	NA	5427	Soltu.DM.02G027950.1
Soltu.DM.02G027970	chr02	40702920	40704537	+	CHIP_peak_10993	promoter-TSS (Soltu.DM.02G027970.1)	NA	-172	Soltu.DM.02G027970.1
Soltu.DM.02G027970	chr02	40704876	40706052	+	CHIP_peak_10994	promoter-TSS (Soltu.DM.02G027970.1)	NA	1564	Soltu.DM.02G027970.1
Soltu.DM.02G027980	chr02	40706329	40707056	-	CHIP_peak_10995	TTS (Soltu.DM.02G027980.1)	NA	2687	Soltu.DM.02G027980.1
Soltu.DM.02G027980	chr02	40709105	40709535	-	CHIP_peak_10996	promoter-TSS (Soltu.DM.02G027980.1)	NA	59	Soltu.DM.02G027980.1
Soltu.DM.02G027990	chr02	40709860	40710615	+	CHIP_peak_10997	promoter-TSS (Soltu.DM.02G027990.1)	NA	73	Soltu.DM.02G027990.1
Soltu.DM.02G028000	chr02	40714737	40715213	+	CHIP_peak_10998	promoter-TSS (Soltu.DM.02G028000.1)	NA	442	Soltu.DM.02G028000.1
Soltu.DM.02G028000	chr02	40716796	40717674	+	CHIP_peak_10999	TTS (Soltu.DM.02G028000.1)	NA	2702	Soltu.DM.02G028000.1
Soltu.DM.01G011420	chr01	19198110	19198378	-	CHIP_peak_1100	exon (Soltu.DM.01G011420.2, exon 2 of 4)	NA	2335	Soltu.DM.01G011420.2
Soltu.DM.02G028010	chr02	40718389	40719010	+	CHIP_peak_11001	promoter-TSS (Soltu.DM.02G028010.1)	NA	68	Soltu.DM.02G028010.1
Soltu.DM.02G028010	chr02	40719789	40720145	+	CHIP_peak_11002	promoter-TSS (Soltu.DM.02G028010.1)	NA	1336	Soltu.DM.02G028010.1
Soltu.DM.02G028010	chr02	40720355	40720732	+	CHIP_peak_11003	promoter-TSS (Soltu.DM.02G028010.1)	NA	1912	Soltu.DM.02G028010.1
Soltu.DM.02G028020	chr02	40724065	40724635	+	CHIP_peak_11005	promoter-TSS (Soltu.DM.02G028020.1)	NA	17	Soltu.DM.02G028020.1
Soltu.DM.02G028020	chr02	40737705	40737906	+	CHIP_peak_11006	intron (Soltu.DM.02G028020.1, intron 15 of 23)	NA	13472	Soltu.DM.02G028020.1
Soltu.DM.02G028030	chr02	40745578	40745874	-	CHIP_peak_11007	promoter-TSS (Soltu.DM.02G028030.1)	NA	1518	Soltu.DM.02G028030.1
Soltu.DM.02G028030	chr02	40747203	40747943	-	CHIP_peak_11008	promoter-TSS (Soltu.DM.02G028030.1)	NA	-329	Soltu.DM.02G028030.1
Soltu.DM.01G011420	chr01	19200545	19201012	-	CHIP_peak_1101	promoter-TSS (Soltu.DM.01G011420.2)	NA	-199	Soltu.DM.01G011420.2
Soltu.DM.02G028040	chr02	40754162	40758306	+	CHIP_peak_11011	promoter-TSS (Soltu.DM.02G028040.1)	NA	50	Soltu.DM.02G028040.1
Soltu.DM.02G028050	chr02	40759513	40760311	-	CHIP_peak_11012	exon (Soltu.DM.02G028050.1, exon 4 of 4)	NA	3587	Soltu.DM.02G028050.1
Soltu.DM.02G028050	chr02	40762050	40762467	-	CHIP_peak_11013	promoter-TSS (Soltu.DM.02G028050.1)	NA	1241	Soltu.DM.02G028050.1
Soltu.DM.02G028050	chr02	40762777	40763595	-	CHIP_peak_11014	promoter-TSS (Soltu.DM.02G028050.1)	NA	313	Soltu.DM.02G028050.1
Soltu.DM.01G011430	chr01	19202950	19203159	-	CHIP_peak_1102	promoter-TSS (Soltu.DM.01G011430.1)	NA	1037	Soltu.DM.01G011430.1
Soltu.DM.02G028060	chr02	40771959	40772759	-	CHIP_peak_11020	promoter-TSS (Soltu.DM.02G028060.3)	NA	1112	Soltu.DM.02G028060.3
Soltu.DM.02G028060	chr02	40773162	40773490	-	CHIP_peak_11021	promoter-TSS (Soltu.DM.02G028060.2)	NA	977	Soltu.DM.02G028060.2
Soltu.DM.02G028060	chr02	40774009	40774809	-	CHIP_peak_11022	promoter-TSS (Soltu.DM.02G028060.2)	NA	-106	Soltu.DM.02G028060.2
Soltu.DM.02G028070	chr02	40785109	40785901	-	CHIP_peak_11028	exon (Soltu.DM.02G028070.1, exon 3 of 3)	NA	2148	Soltu.DM.02G028070.1
Soltu.DM.02G028070	chr02	40787407	40788329	-	CHIP_peak_11029	promoter-TSS (Soltu.DM.02G028070.1)	NA	-215	Soltu.DM.02G028070.1
Soltu.DM.01G011440	chr01	19213798	19214057	-	CHIP_peak_1103	promoter-TSS (Soltu.DM.01G011440.1)	NA	-21	Soltu.DM.01G011440.1
Soltu.DM.02G028080	chr02	40802170	40802499	-	CHIP_peak_11032	promoter-TSS (Soltu.DM.02G028080.1)	NA	-92	Soltu.DM.02G028080.1
Soltu.DM.02G028090	chr02	40807041	40807330	+	CHIP_peak_11036	promoter-TSS (Soltu.DM.02G028090.1)	NA	11	Soltu.DM.02G028090.1
Soltu.DM.02G028100	chr02	40817456	40817902	+	CHIP_peak_11037	promoter-TSS (Soltu.DM.02G028100.1)	NA	168	Soltu.DM.02G028100.1
Soltu.DM.02G028140	chr02	40833762	40834182	-	CHIP_peak_11039	promoter-TSS (Soltu.DM.02G028140.2)	NA	73	Soltu.DM.02G028140.2
Soltu.DM.02G028150	chr02	40837223	40837592	+	CHIP_peak_11040	promoter-TSS (Soltu.DM.02G028150.1)	NA	1649	Soltu.DM.02G028150.1
Soltu.DM.02G028150	chr02	40837824	40838215	+	CHIP_peak_11041	intron (Soltu.DM.02G028150.1, intron 1 of 1)	NA	2261	Soltu.DM.02G028150.1
Soltu.DM.02G028160	chr02	40843510	40843899	+	CHIP_peak_11044	promoter-TSS (Soltu.DM.02G028160.1)	NA	-61	Soltu.DM.02G028160.1
Soltu.DM.02G028170	chr02	40853929	40855642	+	CHIP_peak_11045	TTS (Soltu.DM.02G028170.1)	NA	7827	Soltu.DM.02G028170.1
Soltu.DM.02G028180	chr02	40863908	40865312	+	CHIP_peak_11046	TTS (Soltu.DM.02G028180.1)	NA	9439	Soltu.DM.02G028180.1
Soltu.DM.02G028190	chr02	40865546	40867532	-	CHIP_peak_11047	promoter-TSS (Soltu.DM.02G028190.1)	NA	-224	Soltu.DM.02G028190.1
Soltu.DM.01G011500	chr01	19456107	19457366	+	CHIP_peak_1105	promoter-TSS (Soltu.DM.01G011500.5)	NA	71	Soltu.DM.01G011500.5
Soltu.DM.01G011500	chr01	19460915	19461162	+	CHIP_peak_1106	TTS (Soltu.DM.01G011500.3)	NA	4118	Soltu.DM.01G011500.3
Soltu.DM.02G028200	chr02	40899673	40900201	+	CHIP_peak_11066	promoter-TSS (Soltu.DM.02G028200.1)	NA	156	Soltu.DM.02G028200.1
Soltu.DM.02G028200	chr02	40901739	40903720	+	CHIP_peak_11068	exon (Soltu.DM.02G028200.1, exon 2 of 2)	NA	2948	Soltu.DM.02G028200.1
Soltu.DM.02G028210	chr02	40904441	40905053	+	CHIP_peak_11069	promoter-TSS (Soltu.DM.02G028210.1)	NA	33	Soltu.DM.02G028210.1
Soltu.DM.02G028240	chr02	40920059	40920345	-	CHIP_peak_11072	TTS (Soltu.DM.02G028240.1)	NA	2605	Soltu.DM.02G028240.1
Soltu.DM.02G028240	chr02	40922611	40923105	-	CHIP_peak_11073	promoter-TSS (Soltu.DM.02G028240.1)	NA	-51	Soltu.DM.02G028240.1
Soltu.DM.02G028250	chr02	40937949	40938483	+	CHIP_peak_11078	promoter-TSS (Soltu.DM.02G028250.1)	NA	168	Soltu.DM.02G028250.1
Soltu.DM.02G028250	chr02	40940743	40941741	+	CHIP_peak_11079	TTS (Soltu.DM.02G028250.1)	NA	3194	Soltu.DM.02G028250.1
Soltu.DM.02G028260	chr02	40947888	40948266	-	CHIP_peak_11080	promoter-TSS (Soltu.DM.02G028260.1)	NA	133	Soltu.DM.02G028260.1
Soltu.DM.02G028280	chr02	40959913	40960136	-	CHIP_peak_11081	promoter-TSS (Soltu.DM.02G028280.1)	NA	1508	Soltu.DM.02G028280.1
Soltu.DM.02G028280	chr02	40961305	40962839	-	CHIP_peak_11082	promoter-TSS (Soltu.DM.02G028280.1)	NA	-540	Soltu.DM.02G028280.1
Soltu.DM.02G028290	chr02	40971063	40971466	-	CHIP_peak_11083	promoter-TSS (Soltu.DM.02G028290.1)	NA	-36	Soltu.DM.02G028290.1
Soltu.DM.02G028310	chr02	40988382	40990623	+	CHIP_peak_11092	promoter-TSS (Soltu.DM.02G028310.1)	NA	-682	Soltu.DM.02G028310.1
Soltu.DM.02G028310	chr02	40991357	40992428	+	CHIP_peak_11093	promoter-TSS (Soltu.DM.02G028310.1)	NA	1708	Soltu.DM.02G028310.1
Soltu.DM.02G028320	chr02	40997128	40997688	+	CHIP_peak_11095	promoter-TSS (Soltu.DM.02G028320.1)	NA	218	Soltu.DM.02G028320.1
Soltu.DM.02G028330	chr02	41001137	41001371	-	CHIP_peak_11096	exon (Soltu.DM.02G028330.1, exon 8 of 11)	NA	3207	Soltu.DM.02G028330.1
Soltu.DM.02G028350	chr02	41007123	41007432	-	CHIP_peak_11097	intron (Soltu.DM.02G028350.2, intron 4 of 12)	NA	2004	Soltu.DM.02G028350.2
Soltu.DM.02G028350	chr02	41008897	41009581	-	CHIP_peak_11098	promoter-TSS (Soltu.DM.02G028350.2)	NA	42	Soltu.DM.02G028350.2
Soltu.DM.01G000750	chr01	1099013	1099311	+	CHIP_peak_111	promoter-TSS (Soltu.DM.01G000750.1)	NA	293	Soltu.DM.01G000750.1
Soltu.DM.02G028370	chr02	41014981	41015767	+	CHIP_peak_11100	promoter-TSS (Soltu.DM.02G028370.1)	NA	-43	Soltu.DM.02G028370.1
Soltu.DM.02G028370	chr02	41017023	41017628	+	CHIP_peak_11101	promoter-TSS (Soltu.DM.02G028370.1)	NA	1908	Soltu.DM.02G028370.1
Soltu.DM.02G028370	chr02	41018746	41020430	+	CHIP_peak_11102	TTS (Soltu.DM.02G028370.1)	NA	4171	Soltu.DM.02G028370.1
Soltu.DM.02G028380	chr02	41023389	41024283	-	CHIP_peak_11103	promoter-TSS (Soltu.DM.02G028380.1)	NA	-133	Soltu.DM.02G028380.1
Soltu.DM.02G028390	chr02	41026556	41027076	+	CHIP_peak_11105	promoter-TSS (Soltu.DM.02G028390.1)	NA	1	Soltu.DM.02G028390.1
Soltu.DM.02G028390	chr02	41031900	41032423	+	CHIP_peak_11106	exon (Soltu.DM.02G028390.1, exon 9 of 10)	NA	5346	Soltu.DM.02G028390.1
Soltu.DM.02G028390	chr02	41032725	41033812	+	CHIP_peak_11107	TTS (Soltu.DM.02G028390.4)	NA	6453	Soltu.DM.02G028390.4
Soltu.DM.02G028400	chr02	41036628	41037145	+	CHIP_peak_11109	promoter-TSS (Soltu.DM.02G028400.1)	NA	4	Soltu.DM.02G028400.1
Soltu.DM.02G028400	chr02	41037345	41038693	+	CHIP_peak_11110	promoter-TSS (Soltu.DM.02G028400.1)	NA	1137	Soltu.DM.02G028400.1
Soltu.DM.02G028410	chr02	41038903	41040270	-	CHIP_peak_11111	TTS (Soltu.DM.02G028410.2)	NA	6846	Soltu.DM.02G028410.2
Soltu.DM.02G028410	chr02	41046226	41046801	-	CHIP_peak_11112	promoter-TSS (Soltu.DM.02G028410.1)	NA	-55	Soltu.DM.02G028410.1
Soltu.DM.02G028420	chr02	41066109	41068303	+	CHIP_peak_11122	promoter-TSS (Soltu.DM.02G028420.1)	NA	-104	Soltu.DM.02G028420.1
Soltu.DM.02G028420	chr02	41069813	41070014	+	CHIP_peak_11123	exon (Soltu.DM.02G028420.1, exon 10 of 10)	NA	2603	Soltu.DM.02G028420.1
Soltu.DM.02G028420	chr02	41070268	41070510	+	CHIP_peak_11124	exon (Soltu.DM.02G028420.1, exon 10 of 10)	NA	3079	Soltu.DM.02G028420.1
Soltu.DM.02G028420	chr02	41070784	41071268	+	CHIP_peak_11125	TTS (Soltu.DM.02G028420.1)	NA	3716	Soltu.DM.02G028420.1
Soltu.DM.01G011520	chr01	19500516	19500801	-	CHIP_peak_1113	exon (Soltu.DM.01G011520.1, exon 4 of 4)	NA	2523	Soltu.DM.01G011520.1
Soltu.DM.02G028430	chr02	41097554	41098098	+	CHIP_peak_11131	promoter-TSS (Soltu.DM.02G028430.1)	NA	35	Soltu.DM.02G028430.1
Soltu.DM.02G028440	chr02	41107576	41107842	-	CHIP_peak_11132	promoter-TSS (Soltu.DM.02G028440.1)	NA	80	Soltu.DM.02G028440.1
Soltu.DM.02G028450	chr02	41119518	41120696	-	CHIP_peak_11139	TTS (Soltu.DM.02G028450.1)	NA	2158	Soltu.DM.02G028450.1
Soltu.DM.02G028490	chr02	41158686	41159246	+	CHIP_peak_11145	promoter-TSS (Soltu.DM.02G028490.2)	NA	146	Soltu.DM.02G028490.2
Soltu.DM.02G028490	chr02	41162928	41163129	+	CHIP_peak_11146	exon (Soltu.DM.02G028490.2, exon 8 of 8)	NA	4208	Soltu.DM.02G028490.2
Soltu.DM.02G028500	chr02	41165292	41166993	-	CHIP_peak_11147	promoter-TSS (Soltu.DM.02G028500.1)	NA	-392	Soltu.DM.02G028500.1
Soltu.DM.02G028520	chr02	41169794	41170939	-	CHIP_peak_11148	promoter-TSS (Soltu.DM.02G028520.1)	NA	1227	Soltu.DM.02G028520.1
Soltu.DM.02G028520	chr02	41171485	41171993	-	CHIP_peak_11149	promoter-TSS (Soltu.DM.02G028520.1)	NA	-146	Soltu.DM.02G028520.1
Soltu.DM.02G028540	chr02	41186103	41186917	-	CHIP_peak_11151	promoter-TSS (Soltu.DM.02G028540.1)	NA	-315	Soltu.DM.02G028540.1
Soltu.DM.02G028550	chr02	41189739	41190201	-	CHIP_peak_11152	promoter-TSS (Soltu.DM.02G028550.1)	NA	-196	Soltu.DM.02G028550.1
Soltu.DM.02G028570	chr02	41206287	41207976	+	CHIP_peak_11157	promoter-TSS (Soltu.DM.02G028570.1)	NA	-520	Soltu.DM.02G028570.1
Soltu.DM.02G028570	chr02	41208773	41209132	+	CHIP_peak_11158	promoter-TSS (Soltu.DM.02G028570.1)	NA	1301	Soltu.DM.02G028570.1
Soltu.DM.02G028580	chr02	41216375	41216754	-	CHIP_peak_11159	exon (Soltu.DM.02G028580.1, exon 31 of 31)	NA	17171	Soltu.DM.02G028580.1
Soltu.DM.01G011820	chr01	20803587	20804071	+	CHIP_peak_1116	promoter-TSS (Soltu.DM.01G011820.1)	NA	-102	Soltu.DM.01G011820.1
Soltu.DM.02G028580	chr02	41233633	41234092	-	CHIP_peak_11160	promoter-TSS (Soltu.DM.02G028580.1)	NA	-127	Soltu.DM.02G028580.1
Soltu.DM.02G028590	chr02	41236037	41236658	-	CHIP_peak_11161	exon (Soltu.DM.02G028590.2, exon 8 of 8)	NA	3404	Soltu.DM.02G028590.2
Soltu.DM.02G028600	chr02	41240562	41240977	-	CHIP_peak_11162	promoter-TSS (Soltu.DM.02G028600.1)	NA	108	Soltu.DM.02G028600.1
Soltu.DM.02G028630	chr02	41245601	41245944	-	CHIP_peak_11163	promoter-TSS (Soltu.DM.02G028630.1)	NA	-139	Soltu.DM.02G028630.1
Soltu.DM.02G028640	chr02	41246855	41247136	-	CHIP_peak_11164	TTS (Soltu.DM.02G028640.1)	NA	1049	Soltu.DM.02G028640.1
Soltu.DM.02G028710	chr02	41275010	41275637	+	CHIP_peak_11165	promoter-TSS (Soltu.DM.02G028710.1)	NA	141	Soltu.DM.02G028710.1
Soltu.DM.02G028710	chr02	41276013	41276382	+	CHIP_peak_11166	promoter-TSS (Soltu.DM.02G028710.1)	NA	1015	Soltu.DM.02G028710.1
Soltu.DM.02G028710	chr02	41276948	41277600	+	CHIP_peak_11167	exon (Soltu.DM.02G028710.1, exon 3 of 3)	NA	2092	Soltu.DM.02G028710.1
Soltu.DM.02G028720	chr02	41281057	41281729	-	CHIP_peak_11170	TTS (Soltu.DM.02G028720.1)	NA	2660	Soltu.DM.02G028720.1
Soltu.DM.02G028720	chr02	41281918	41282359	-	CHIP_peak_11171	promoter-TSS (Soltu.DM.02G028720.1)	NA	1915	Soltu.DM.02G028720.1
Soltu.DM.02G028720	chr02	41282664	41283422	-	CHIP_peak_11172	promoter-TSS (Soltu.DM.02G028720.1)	NA	1010	Soltu.DM.02G028720.1
Soltu.DM.02G028730	chr02	41291967	41292201	-	CHIP_peak_11175	TTS (Soltu.DM.02G028730.1)	NA	1667	Soltu.DM.02G028730.1
Soltu.DM.02G028730	chr02	41293486	41294181	-	CHIP_peak_11176	promoter-TSS (Soltu.DM.02G028730.1)	NA	-82	Soltu.DM.02G028730.1
Soltu.DM.01G011910	chr01	21338105	21338366	-	CHIP_peak_1118	promoter-TSS (Soltu.DM.01G011910.1)	NA	1894	Soltu.DM.01G011910.1
Soltu.DM.02G028740	chr02	41307310	41307918	-	CHIP_peak_11180	TTS (Soltu.DM.02G028740.1)	NA	1715	Soltu.DM.02G028740.1
Soltu.DM.02G028740	chr02	41309107	41309740	-	CHIP_peak_11181	promoter-TSS (Soltu.DM.02G028740.1)	NA	-94	Soltu.DM.02G028740.1
Soltu.DM.02G028750	chr02	41319051	41319286	-	CHIP_peak_11185	promoter-TSS (Soltu.DM.02G028750.1)	NA	63	Soltu.DM.02G028750.1
Soltu.DM.02G028760	chr02	41320241	41320577	-	CHIP_peak_11186	TTS (Soltu.DM.02G028760.1)	NA	2154	Soltu.DM.02G028760.1
Soltu.DM.02G028780	chr02	41344624	41345035	+	CHIP_peak_11191	intron (Soltu.DM.02G028780.1, intron 3 of 4)	NA	2739	Soltu.DM.02G028780.1
Soltu.DM.02G028780	chr02	41347008	41347209	+	CHIP_peak_11192	exon (Soltu.DM.02G028780.1, exon 5 of 5)	NA	5018	Soltu.DM.02G028780.1
Soltu.DM.02G028800	chr02	41351483	41352037	+	CHIP_peak_11193	promoter-TSS (Soltu.DM.02G028800.1)	NA	-17	Soltu.DM.02G028800.1
Soltu.DM.02G028800	chr02	41358354	41358632	+	CHIP_peak_11194	exon (Soltu.DM.02G028800.1, exon 14 of 14)	NA	6716	Soltu.DM.02G028800.1
Soltu.DM.02G028810	chr02	41358988	41359487	-	CHIP_peak_11195	exon (Soltu.DM.02G028810.3, exon 4 of 4)	NA	3348	Soltu.DM.02G028810.3
Soltu.DM.02G028810	chr02	41361251	41361477	-	CHIP_peak_11196	promoter-TSS (Soltu.DM.02G028810.3)	NA	1221	Soltu.DM.02G028810.3
Soltu.DM.02G028810	chr02	41362294	41362734	-	CHIP_peak_11197	promoter-TSS (Soltu.DM.02G028810.1)	NA	1626	Soltu.DM.02G028810.1
Soltu.DM.01G000750	chr01	1099953	1100154	+	CHIP_peak_112	promoter-TSS (Soltu.DM.01G000750.1)	NA	1184	Soltu.DM.01G000750.1
Soltu.DM.02G028820	chr02	41369737	41370615	+	CHIP_peak_11200	promoter-TSS (Soltu.DM.02G028820.2)	NA	15	Soltu.DM.02G028820.2
Soltu.DM.02G028830	chr02	41382185	41384115	-	CHIP_peak_11204	TTS (Soltu.DM.02G028830.1)	NA	2008	Soltu.DM.02G028830.1
Soltu.DM.02G028830	chr02	41384962	41385363	-	CHIP_peak_11205	promoter-TSS (Soltu.DM.02G028830.1)	NA	-4	Soltu.DM.02G028830.1
Soltu.DM.02G028840	chr02	41415709	41415922	+	CHIP_peak_11213	promoter-TSS (Soltu.DM.02G028840.1)	NA	167	Soltu.DM.02G028840.1
Soltu.DM.02G028840	chr02	41425477	41425895	+	CHIP_peak_11214	exon (Soltu.DM.02G028840.1, exon 18 of 18)	NA	10038	Soltu.DM.02G028840.1
Soltu.DM.02G028850	chr02	41433619	41433990	-	CHIP_peak_11215	promoter-TSS (Soltu.DM.02G028850.1)	NA	13	Soltu.DM.02G028850.1
Soltu.DM.02G028860	chr02	41436965	41437483	+	CHIP_peak_11216	promoter-TSS (Soltu.DM.02G028860.1)	NA	92	Soltu.DM.02G028860.1
Soltu.DM.02G028860	chr02	41437820	41438819	+	CHIP_peak_11217	promoter-TSS (Soltu.DM.02G028860.1)	NA	1187	Soltu.DM.02G028860.1
Soltu.DM.02G028870	chr02	41452064	41452668	+	CHIP_peak_11220	promoter-TSS (Soltu.DM.02G028870.1)	NA	-224	Soltu.DM.02G028870.1
Soltu.DM.02G028870	chr02	41452912	41453336	+	CHIP_peak_11221	promoter-TSS (Soltu.DM.02G028870.1)	NA	534	Soltu.DM.02G028870.1
Soltu.DM.02G028870	chr02	41453681	41455075	+	CHIP_peak_11222	promoter-TSS (Soltu.DM.02G028870.1)	NA	1788	Soltu.DM.02G028870.1
Soltu.DM.02G028870	chr02	41456750	41456989	+	CHIP_peak_11223	TTS (Soltu.DM.02G028870.1)	NA	4279	Soltu.DM.02G028870.1
Soltu.DM.02G028880	chr02	41459245	41459920	+	CHIP_peak_11224	promoter-TSS (Soltu.DM.02G028880.1)	NA	825	Soltu.DM.02G028880.1
Soltu.DM.02G028890	chr02	41464539	41465875	+	CHIP_peak_11226	promoter-TSS (Soltu.DM.02G028890.1)	NA	140	Soltu.DM.02G028890.1
Soltu.DM.02G028890	chr02	41466174	41466842	+	CHIP_peak_11227	promoter-TSS (Soltu.DM.02G028890.1)	NA	1441	Soltu.DM.02G028890.1
Soltu.DM.02G028890	chr02	41467050	41467592	+	CHIP_peak_11228	intron (Soltu.DM.02G028890.1, intron 3 of 3)	NA	2254	Soltu.DM.02G028890.1
Soltu.DM.01G012060	chr01	21973094	21973748	-	CHIP_peak_1123	intron (Soltu.DM.01G012060.1, intron 1 of 13)	NA	5173	Soltu.DM.01G012060.1
Soltu.DM.02G028900	chr02	41473438	41473817	+	CHIP_peak_11230	TTS (Soltu.DM.02G028900.1)	NA	1218	Soltu.DM.02G028900.1
Soltu.DM.02G028910	chr02	41474318	41475441	+	CHIP_peak_11231	promoter-TSS (Soltu.DM.02G028910.1)	NA	138	Soltu.DM.02G028910.1
Soltu.DM.02G028910	chr02	41475720	41476035	+	CHIP_peak_11232	TTS (Soltu.DM.02G028910.1)	NA	1136	Soltu.DM.02G028910.1
Soltu.DM.02G028930	chr02	41489801	41491163	+	CHIP_peak_11236	promoter-TSS (Soltu.DM.02G028930.1)	NA	178	Soltu.DM.02G028930.1
Soltu.DM.02G028960	chr02	41516523	41517001	+	CHIP_peak_11238	promoter-TSS (Soltu.DM.02G028960.2)	NA	55	Soltu.DM.02G028960.2
Soltu.DM.01G012090	chr01	22037356	22037919	+	CHIP_peak_1124	promoter-TSS (Soltu.DM.01G012090.1)	NA	315	Soltu.DM.01G012090.1
Soltu.DM.02G028970	chr02	41527488	41527763	+	CHIP_peak_11240	promoter-TSS (Soltu.DM.02G028970.2)	NA	1987	Soltu.DM.02G028970.2
Soltu.DM.02G028990	chr02	41537967	41538576	+	CHIP_peak_11246	promoter-TSS (Soltu.DM.02G028990.1)	NA	155	Soltu.DM.02G028990.1
Soltu.DM.02G028990	chr02	41538839	41539880	+	CHIP_peak_11247	promoter-TSS (Soltu.DM.02G028990.1)	NA	1243	Soltu.DM.02G028990.1
Soltu.DM.02G029000	chr02	41545467	41546159	-	CHIP_peak_11248	promoter-TSS (Soltu.DM.02G029000.1)	NA	58	Soltu.DM.02G029000.1
Soltu.DM.02G029020	chr02	41556763	41557146	-	CHIP_peak_11251	TTS (Soltu.DM.02G029020.1)	NA	1944	Soltu.DM.02G029020.1
Soltu.DM.02G029020	chr02	41558679	41559329	-	CHIP_peak_11252	promoter-TSS (Soltu.DM.02G029020.1)	NA	-106	Soltu.DM.02G029020.1
Soltu.DM.02G029040	chr02	41583437	41583917	+	CHIP_peak_11260	promoter-TSS (Soltu.DM.02G029040.1)	NA	-119	Soltu.DM.02G029040.1
Soltu.DM.02G029040	chr02	41592463	41592889	+	CHIP_peak_11261	intron (Soltu.DM.02G029040.1, intron 12 of 12)	NA	8880	Soltu.DM.02G029040.1
Soltu.DM.02G029110	chr02	41639540	41639891	+	CHIP_peak_11269	promoter-TSS (Soltu.DM.02G029110.1)	NA	-47	Soltu.DM.02G029110.1
Soltu.DM.02G029120	chr02	41685692	41686128	+	CHIP_peak_11280	promoter-TSS (Soltu.DM.02G029120.1)	NA	46	Soltu.DM.02G029120.1
Soltu.DM.02G029120	chr02	41689593	41690062	+	CHIP_peak_11281	exon (Soltu.DM.02G029120.1, exon 10 of 10)	NA	3963	Soltu.DM.02G029120.1
Soltu.DM.02G029130	chr02	41690197	41690556	-	CHIP_peak_11282	TTS (Soltu.DM.02G029130.1)	NA	21293	Soltu.DM.02G029130.1
Soltu.DM.02G029140	chr02	41717475	41717797	+	CHIP_peak_11283	promoter-TSS (Soltu.DM.02G029140.2)	NA	1361	Soltu.DM.02G029140.2
Soltu.DM.02G029150	chr02	41724458	41725082	+	CHIP_peak_11285	TTS (Soltu.DM.02G029150.2)	NA	2225	Soltu.DM.02G029150.2
Soltu.DM.02G029170	chr02	41739614	41740217	+	CHIP_peak_11288	TTS (Soltu.DM.02G029170.1)	NA	7053	Soltu.DM.02G029170.1
Soltu.DM.02G029190	chr02	41750439	41751069	+	CHIP_peak_11291	TTS (Soltu.DM.02G029190.1)	NA	3431	Soltu.DM.02G029190.1
Soltu.DM.02G029200	chr02	41765331	41766022	+	CHIP_peak_11296	promoter-TSS (Soltu.DM.02G029200.1)	NA	31	Soltu.DM.02G029200.1
Soltu.DM.02G029200	chr02	41766848	41768091	+	CHIP_peak_11297	promoter-TSS (Soltu.DM.02G029200.1)	NA	1824	Soltu.DM.02G029200.1
Soltu.DM.02G029200	chr02	41768222	41768967	+	CHIP_peak_11298	exon (Soltu.DM.02G029200.1, exon 5 of 5)	NA	2949	Soltu.DM.02G029200.1
Soltu.DM.02G029210	chr02	41773705	41773919	-	CHIP_peak_11299	promoter-TSS (Soltu.DM.02G029210.1)	NA	-79	Soltu.DM.02G029210.1
Soltu.DM.01G000750	chr01	1105981	1106250	+	CHIP_peak_113	TTS (Soltu.DM.01G000750.1)	NA	7246	Soltu.DM.01G000750.1
Soltu.DM.02G029220	chr02	41783582	41784154	-	CHIP_peak_11300	promoter-TSS (Soltu.DM.02G029220.1)	NA	239	Soltu.DM.02G029220.1
Soltu.DM.02G029230	chr02	41796252	41796626	+	CHIP_peak_11306	promoter-TSS (Soltu.DM.02G029230.1)	NA	-64	Soltu.DM.02G029230.1
Soltu.DM.02G029240	chr02	41804369	41805354	-	CHIP_peak_11307	promoter-TSS (Soltu.DM.02G029240.1)	NA	-218	Soltu.DM.02G029240.1
Soltu.DM.02G029260	chr02	41856114	41856716	-	CHIP_peak_11311	promoter-TSS (Soltu.DM.02G029260.1)	NA	1908	Soltu.DM.02G029260.1
Soltu.DM.02G029270	chr02	41862165	41862934	-	CHIP_peak_11312	intron (Soltu.DM.02G029270.1, intron 9 of 9)	NA	5507	Soltu.DM.02G029270.1
Soltu.DM.02G029270	chr02	41863198	41863774	-	CHIP_peak_11313	intron (Soltu.DM.02G029270.1, intron 9 of 9)	NA	4570	Soltu.DM.02G029270.1
Soltu.DM.02G029270	chr02	41867870	41868280	-	CHIP_peak_11314	promoter-TSS (Soltu.DM.02G029270.1)	NA	-19	Soltu.DM.02G029270.1
Soltu.DM.02G029280	chr02	41874671	41875346	-	CHIP_peak_11317	TTS (Soltu.DM.02G029280.2)	NA	3600	Soltu.DM.02G029280.2
Soltu.DM.02G029280	chr02	41878060	41878846	-	CHIP_peak_11318	promoter-TSS (Soltu.DM.02G029280.2)	NA	155	Soltu.DM.02G029280.2
Soltu.DM.01G012520	chr01	22938580	22938814	+	CHIP_peak_1132	promoter-TSS (Soltu.DM.01G012520.1)	NA	384	Soltu.DM.01G012520.1
Soltu.DM.02G029300	chr02	41896122	41896492	-	CHIP_peak_11323	TTS (Soltu.DM.02G029300.1)	NA	3143	Soltu.DM.02G029300.1
Soltu.DM.02G029300	chr02	41899439	41899753	-	CHIP_peak_11324	promoter-TSS (Soltu.DM.02G029300.1)	NA	-146	Soltu.DM.02G029300.1
Soltu.DM.02G029320	chr02	41914327	41914817	+	CHIP_peak_11332	promoter-TSS (Soltu.DM.02G029320.2)	NA	329	Soltu.DM.02G029320.2
Soltu.DM.02G029330	chr02	41925327	41925718	-	CHIP_peak_11333	promoter-TSS (Soltu.DM.02G029330.1)	NA	37	Soltu.DM.02G029330.1
Soltu.DM.02G029370	chr02	41946280	41947615	-	CHIP_peak_11335	promoter-TSS (Soltu.DM.02G029370.1)	NA	-507	Soltu.DM.02G029370.1
Soltu.DM.02G029390	chr02	41966803	41967067	-	CHIP_peak_11336	exon (Soltu.DM.02G029390.1, exon 4 of 5)	NA	3241	Soltu.DM.02G029390.1
Soltu.DM.02G029390	chr02	41969890	41970395	-	CHIP_peak_11337	promoter-TSS (Soltu.DM.02G029390.1)	NA	34	Soltu.DM.02G029390.1
Soltu.DM.02G029410	chr02	41982495	41982793	-	CHIP_peak_11339	exon (Soltu.DM.02G029410.1, exon 5 of 5)	NA	3452	Soltu.DM.02G029410.1
Soltu.DM.02G029410	chr02	41985656	41985924	-	CHIP_peak_11340	promoter-TSS (Soltu.DM.02G029410.1)	NA	306	Soltu.DM.02G029410.1
Soltu.DM.02G029420	chr02	41992043	41992387	-	CHIP_peak_11345	TTS (Soltu.DM.02G029420.1)	NA	2765	Soltu.DM.02G029420.1
Soltu.DM.02G029430	chr02	41999246	41999731	+	CHIP_peak_11349	promoter-TSS (Soltu.DM.02G029430.2)	NA	-57	Soltu.DM.02G029430.2
Soltu.DM.02G029430	chr02	42001006	42001306	+	CHIP_peak_11350	promoter-TSS (Soltu.DM.02G029430.2)	NA	1611	Soltu.DM.02G029430.2
Soltu.DM.02G029430	chr02	42003086	42003632	+	CHIP_peak_11351	TTS (Soltu.DM.02G029430.1)	NA	3814	Soltu.DM.02G029430.1
Soltu.DM.02G029440	chr02	42009645	42010420	+	CHIP_peak_11355	promoter-TSS (Soltu.DM.02G029440.1)	NA	6	Soltu.DM.02G029440.1
Soltu.DM.02G029440	chr02	42011346	42011594	+	CHIP_peak_11356	promoter-TSS (Soltu.DM.02G029440.1)	NA	1444	Soltu.DM.02G029440.1
Soltu.DM.02G029450	chr02	42014935	42015214	+	CHIP_peak_11358	promoter-TSS (Soltu.DM.02G029450.1)	NA	433	Soltu.DM.02G029450.1
Soltu.DM.02G029470	chr02	42024729	42024941	-	CHIP_peak_11359	promoter-TSS (Soltu.DM.02G029470.2)	NA	168	Soltu.DM.02G029470.2
Soltu.DM.02G029490	chr02	42043461	42043834	-	CHIP_peak_11364	promoter-TSS (Soltu.DM.02G029490.1)	NA	259	Soltu.DM.02G029490.1
Soltu.DM.02G029580	chr02	42087221	42088686	-	CHIP_peak_11368	promoter-TSS (Soltu.DM.02G029580.1)	NA	924	Soltu.DM.02G029580.1
Soltu.DM.01G012670	chr01	23475790	23476383	+	CHIP_peak_1137	promoter-TSS (Soltu.DM.01G012670.1)	NA	1547	Soltu.DM.01G012670.1
Soltu.DM.02G029590	chr02	42094925	42095343	-	CHIP_peak_11373	TTS (Soltu.DM.02G029590.1)	NA	2799	Soltu.DM.02G029590.1
Soltu.DM.02G029600	chr02	42105053	42105308	+	CHIP_peak_11375	intron (Soltu.DM.02G029600.1, intron 3 of 4)	NA	2758	Soltu.DM.02G029600.1
Soltu.DM.02G029600	chr02	42107165	42107610	+	CHIP_peak_11376	TTS (Soltu.DM.02G029600.1)	NA	4965	Soltu.DM.02G029600.1
Soltu.DM.02G029620	chr02	42116408	42116961	+	CHIP_peak_11381	promoter-TSS (Soltu.DM.02G029620.1)	NA	-68	Soltu.DM.02G029620.1
Soltu.DM.02G029620	chr02	42118399	42118612	+	CHIP_peak_11382	promoter-TSS (Soltu.DM.02G029620.1)	NA	1753	Soltu.DM.02G029620.1
Soltu.DM.02G029630	chr02	42121725	42122733	-	CHIP_peak_11383	TTS (Soltu.DM.02G029630.1)	NA	4808	Soltu.DM.02G029630.1
Soltu.DM.02G029640	chr02	42127352	42127610	-	CHIP_peak_11384	promoter-TSS (Soltu.DM.02G029640.1)	NA	119	Soltu.DM.02G029640.1
Soltu.DM.02G029670	chr02	42137817	42138707	+	CHIP_peak_11385	promoter-TSS (Soltu.DM.02G029670.1)	NA	544	Soltu.DM.02G029670.1
Soltu.DM.02G029670	chr02	42139056	42139492	+	CHIP_peak_11386	TTS (Soltu.DM.02G029670.1)	NA	1556	Soltu.DM.02G029670.1
Soltu.DM.02G029680	chr02	42142779	42143079	-	CHIP_peak_11388	promoter-TSS (Soltu.DM.02G029680.1)	NA	844	Soltu.DM.02G029680.1
Soltu.DM.02G029690	chr02	42156598	42156836	+	CHIP_peak_11391	intron (Soltu.DM.02G029690.3, intron 6 of 24)	NA	10466	Soltu.DM.02G029690.3
Soltu.DM.02G029700	chr02	42190824	42191076	+	CHIP_peak_11392	exon (Soltu.DM.02G029700.1, exon 12 of 12)	NA	5729	Soltu.DM.02G029700.1
Soltu.DM.02G029700	chr02	42191348	42192229	+	CHIP_peak_11393	TTS (Soltu.DM.02G029700.1)	NA	6567	Soltu.DM.02G029700.1
Soltu.DM.02G029710	chr02	42192377	42192822	+	CHIP_peak_11394	promoter-TSS (Soltu.DM.02G029710.1)	NA	876	Soltu.DM.02G029710.1
Soltu.DM.02G029720	chr02	42198692	42199743	+	CHIP_peak_11400	promoter-TSS (Soltu.DM.02G029720.1)	NA	-241	Soltu.DM.02G029720.1
Soltu.DM.02G029720	chr02	42200958	42201494	+	CHIP_peak_11401	promoter-TSS (Soltu.DM.02G029720.1)	NA	1768	Soltu.DM.02G029720.1
Soltu.DM.02G029720	chr02	42202234	42202492	+	CHIP_peak_11402	intron (Soltu.DM.02G029720.1, intron 2 of 3)	NA	2905	Soltu.DM.02G029720.1
Soltu.DM.02G029720	chr02	42205355	42205634	+	CHIP_peak_11403	exon (Soltu.DM.02G029720.1, exon 4 of 4)	NA	6036	Soltu.DM.02G029720.1
Soltu.DM.02G029730	chr02	42206060	42206443	-	CHIP_peak_11404	promoter-TSS (Soltu.DM.02G029730.1)	NA	91	Soltu.DM.02G029730.1
Soltu.DM.02G029740	chr02	42208989	42209273	+	CHIP_peak_11405	promoter-TSS (Soltu.DM.02G029740.1)	NA	48	Soltu.DM.02G029740.1
Soltu.DM.02G029740	chr02	42213345	42213745	+	CHIP_peak_11406	exon (Soltu.DM.02G029740.1, exon 6 of 6)	NA	4462	Soltu.DM.02G029740.1
Soltu.DM.02G029750	chr02	42216880	42218022	+	CHIP_peak_11408	promoter-TSS (Soltu.DM.02G029750.2)	NA	-241	Soltu.DM.02G029750.2
Soltu.DM.02G029750	chr02	42219742	42221280	+	CHIP_peak_11409	exon (Soltu.DM.02G029750.2, exon 3 of 3)	NA	2819	Soltu.DM.02G029750.2
Soltu.DM.02G029760	chr02	42223257	42223485	+	CHIP_peak_11411	promoter-TSS (Soltu.DM.02G029760.1)	NA	-112	Soltu.DM.02G029760.1
Soltu.DM.02G029790	chr02	42232540	42233155	+	CHIP_peak_11413	promoter-TSS (Soltu.DM.02G029790.1)	NA	-59	Soltu.DM.02G029790.1
Soltu.DM.02G029790	chr02	42233677	42234250	+	CHIP_peak_11414	promoter-TSS (Soltu.DM.02G029790.1)	NA	1057	Soltu.DM.02G029790.1
Soltu.DM.02G029800	chr02	42238444	42238816	-	CHIP_peak_11415	promoter-TSS (Soltu.DM.02G029800.4)	NA	101	Soltu.DM.02G029800.4
Soltu.DM.02G029820	chr02	42247106	42247456	+	CHIP_peak_11417	TTS (Soltu.DM.02G029820.1)	NA	3812	Soltu.DM.02G029820.1
Soltu.DM.01G012750	chr01	24144618	24144906	-	CHIP_peak_1142	promoter-TSS (Soltu.DM.01G012750.1)	NA	1065	Soltu.DM.01G012750.1
Soltu.DM.02G029830	chr02	42253723	42254463	+	CHIP_peak_11423	promoter-TSS (Soltu.DM.02G029830.1)	NA	40	Soltu.DM.02G029830.1
Soltu.DM.02G029830	chr02	42255244	42256854	+	CHIP_peak_11424	TTS (Soltu.DM.02G029830.1)	NA	1996	Soltu.DM.02G029830.1
Soltu.DM.02G029840	chr02	42258894	42259253	-	CHIP_peak_11426	TTS (Soltu.DM.02G029840.1)	NA	5506	Soltu.DM.02G029840.1
Soltu.DM.02G029840	chr02	42259680	42259914	-	CHIP_peak_11427	exon (Soltu.DM.02G029840.1, exon 12 of 12)	NA	4782	Soltu.DM.02G029840.1
Soltu.DM.02G029840	chr02	42264538	42264883	-	CHIP_peak_11428	promoter-TSS (Soltu.DM.02G029840.1)	NA	-131	Soltu.DM.02G029840.1
Soltu.DM.01G012780	chr01	24325150	24325426	-	CHIP_peak_1143	promoter-TSS (Soltu.DM.01G012780.1)	NA	719	Soltu.DM.01G012780.1
Soltu.DM.02G029850	chr02	42288500	42288742	+	CHIP_peak_11431	exon (Soltu.DM.02G029850.1, exon 11 of 11)	NA	9691	Soltu.DM.02G029850.1
Soltu.DM.02G029860	chr02	42289774	42290024	-	CHIP_peak_11432	promoter-TSS (Soltu.DM.02G029860.1)	NA	-97	Soltu.DM.02G029860.1
Soltu.DM.02G029870	chr02	42294619	42295177	+	CHIP_peak_11435	promoter-TSS (Soltu.DM.02G029870.1)	NA	-101	Soltu.DM.02G029870.1
Soltu.DM.02G029880	chr02	42302449	42303236	-	CHIP_peak_11437	TTS (Soltu.DM.02G029880.2)	NA	7558	Soltu.DM.02G029880.2
Soltu.DM.02G029880	chr02	42303758	42305533	-	CHIP_peak_11438	intron (Soltu.DM.02G029880.2, intron 4 of 4)	NA	5755	Soltu.DM.02G029880.2
Soltu.DM.02G029880	chr02	42310055	42310755	-	CHIP_peak_11439	promoter-TSS (Soltu.DM.02G029880.2)	NA	-5	Soltu.DM.02G029880.2
Soltu.DM.01G012790	chr01	24329568	24329924	+	CHIP_peak_1144	promoter-TSS (Soltu.DM.01G012790.1)	NA	-92	Soltu.DM.01G012790.1
Soltu.DM.02G029890	chr02	42329979	42330599	+	CHIP_peak_11451	promoter-TSS (Soltu.DM.02G029890.1)	NA	125	Soltu.DM.02G029890.1
Soltu.DM.02G029890	chr02	42330746	42330947	+	CHIP_peak_11452	promoter-TSS (Soltu.DM.02G029890.1)	NA	682	Soltu.DM.02G029890.1
Soltu.DM.02G029910	chr02	42338298	42338552	-	CHIP_peak_11453	TTS (Soltu.DM.02G029910.1)	NA	2563	Soltu.DM.02G029910.1
Soltu.DM.02G029910	chr02	42340416	42341481	-	CHIP_peak_11454	promoter-TSS (Soltu.DM.02G029910.1)	NA	40	Soltu.DM.02G029910.1
Soltu.DM.02G029920	chr02	42341883	42342586	+	CHIP_peak_11455	promoter-TSS (Soltu.DM.02G029920.1)	NA	-36	Soltu.DM.02G029920.1
Soltu.DM.02G029920	chr02	42344821	42346051	+	CHIP_peak_11456	exon (Soltu.DM.02G029920.1, exon 8 of 8)	NA	3166	Soltu.DM.02G029920.1
Soltu.DM.02G029920	chr02	42346287	42347733	+	CHIP_peak_11457	TTS (Soltu.DM.02G029920.1)	NA	4740	Soltu.DM.02G029920.1
Soltu.DM.02G029930	chr02	42354602	42355047	+	CHIP_peak_11460	promoter-TSS (Soltu.DM.02G029930.1)	NA	-29	Soltu.DM.02G029930.1
Soltu.DM.02G029930	chr02	42356312	42356696	+	CHIP_peak_11461	promoter-TSS (Soltu.DM.02G029930.1)	NA	1651	Soltu.DM.02G029930.1
Soltu.DM.02G029930	chr02	42358601	42358984	+	CHIP_peak_11462	TTS (Soltu.DM.02G029930.2)	NA	3939	Soltu.DM.02G029930.2
Soltu.DM.02G029950	chr02	42373128	42373839	-	CHIP_peak_11464	TTS (Soltu.DM.02G029950.1)	NA	2699	Soltu.DM.02G029950.1
Soltu.DM.02G029950	chr02	42375619	42376364	-	CHIP_peak_11465	promoter-TSS (Soltu.DM.02G029950.1)	NA	191	Soltu.DM.02G029950.1
Soltu.DM.02G029960	chr02	42386800	42387239	+	CHIP_peak_11466	promoter-TSS (Soltu.DM.02G029960.1)	NA	-195	Soltu.DM.02G029960.1
Soltu.DM.02G029960	chr02	42388289	42388732	+	CHIP_peak_11467	TTS (Soltu.DM.02G029960.1)	NA	1296	Soltu.DM.02G029960.1
Soltu.DM.02G029970	chr02	42397979	42398624	-	CHIP_peak_11470	TTS (Soltu.DM.02G029970.1)	NA	2599	Soltu.DM.02G029970.1
Soltu.DM.02G029970	chr02	42399430	42399951	-	CHIP_peak_11471	promoter-TSS (Soltu.DM.02G029970.1)	NA	1210	Soltu.DM.02G029970.1
Soltu.DM.02G029970	chr02	42400662	42401384	-	CHIP_peak_11472	promoter-TSS (Soltu.DM.02G029970.1)	NA	-123	Soltu.DM.02G029970.1
Soltu.DM.02G029990	chr02	42441307	42441731	+	CHIP_peak_11481	promoter-TSS (Soltu.DM.02G029990.1)	NA	-112	Soltu.DM.02G029990.1
Soltu.DM.02G029990	chr02	42444108	42444324	+	CHIP_peak_11482	exon (Soltu.DM.02G029990.1, exon 4 of 4)	NA	2585	Soltu.DM.02G029990.1
Soltu.DM.02G030000	chr02	42444649	42445159	+	CHIP_peak_11483	promoter-TSS (Soltu.DM.02G030000.1)	NA	-13	Soltu.DM.02G030000.1
Soltu.DM.02G030010	chr02	42450312	42452128	+	CHIP_peak_11484	promoter-TSS (Soltu.DM.02G030010.2)	NA	-764	Soltu.DM.02G030010.2
Soltu.DM.02G030030	chr02	42477097	42477358	-	CHIP_peak_11486	promoter-TSS (Soltu.DM.02G030030.2)	NA	127	Soltu.DM.02G030030.2
Soltu.DM.02G030050	chr02	42480760	42481210	-	CHIP_peak_11487	TTS (Soltu.DM.02G030050.1)	NA	6214	Soltu.DM.02G030050.1
Soltu.DM.02G030050	chr02	42486185	42486404	-	CHIP_peak_11488	promoter-TSS (Soltu.DM.02G030050.1)	NA	905	Soltu.DM.02G030050.1
Soltu.DM.02G030050	chr02	42487068	42487452	-	CHIP_peak_11489	promoter-TSS (Soltu.DM.02G030050.1)	NA	-61	Soltu.DM.02G030050.1
Soltu.DM.02G030060	chr02	42489440	42490059	-	CHIP_peak_11490	TTS (Soltu.DM.02G030060.1)	NA	3428	Soltu.DM.02G030060.1
Soltu.DM.02G030070	chr02	42494951	42495168	-	CHIP_peak_11493	TTS (Soltu.DM.02G030070.1)	NA	4443	Soltu.DM.02G030070.1
Soltu.DM.02G030070	chr02	42499434	42499995	-	CHIP_peak_11494	promoter-TSS (Soltu.DM.02G030070.1)	NA	-212	Soltu.DM.02G030070.1
Soltu.DM.02G030100	chr02	42513695	42514294	-	CHIP_peak_11497	TTS (Soltu.DM.02G030100.1)	NA	3805	Soltu.DM.02G030100.1
Soltu.DM.02G030100	chr02	42515593	42516437	-	CHIP_peak_11498	promoter-TSS (Soltu.DM.02G030100.1)	NA	1784	Soltu.DM.02G030100.1
Soltu.DM.02G030100	chr02	42516925	42517922	-	CHIP_peak_11499	promoter-TSS (Soltu.DM.02G030100.1)	NA	376	Soltu.DM.02G030100.1
Soltu.DM.02G030110	chr02	42518157	42518448	-	CHIP_peak_11500	TTS (Soltu.DM.02G030110.1)	NA	3401	Soltu.DM.02G030110.1
Soltu.DM.02G030110	chr02	42521450	42521967	-	CHIP_peak_11501	promoter-TSS (Soltu.DM.02G030110.1)	NA	-5	Soltu.DM.02G030110.1
Soltu.DM.02G030130	chr02	42532344	42533670	-	CHIP_peak_11506	TTS (Soltu.DM.02G030130.1)	NA	2464	Soltu.DM.02G030130.1
Soltu.DM.02G030140	chr02	42536444	42536877	-	CHIP_peak_11507	promoter-TSS (Soltu.DM.02G030140.1)	NA	1499	Soltu.DM.02G030140.1
Soltu.DM.02G030150	chr02	42551617	42552652	+	CHIP_peak_11514	promoter-TSS (Soltu.DM.02G030150.2)	NA	29	Soltu.DM.02G030150.2
Soltu.DM.02G030150	chr02	42552839	42553574	+	CHIP_peak_11515	promoter-TSS (Soltu.DM.02G030150.2)	NA	1101	Soltu.DM.02G030150.2
Soltu.DM.02G030150	chr02	42553811	42554820	+	CHIP_peak_11516	exon (Soltu.DM.02G030150.2, exon 3 of 3)	NA	2210	Soltu.DM.02G030150.2
Soltu.DM.02G030150	chr02	42555263	42555744	+	CHIP_peak_11517	TTS (Soltu.DM.02G030150.2)	NA	3398	Soltu.DM.02G030150.2
Soltu.DM.01G013090	chr01	26074853	26075381	+	CHIP_peak_1152	promoter-TSS (Soltu.DM.01G013090.1)	NA	168	Soltu.DM.01G013090.1
Soltu.DM.02G030160	chr02	42565981	42567429	+	CHIP_peak_11522	promoter-TSS (Soltu.DM.02G030160.1)	NA	-224	Soltu.DM.02G030160.1
Soltu.DM.02G030160	chr02	42567652	42568064	+	CHIP_peak_11523	promoter-TSS (Soltu.DM.02G030160.1)	NA	929	Soltu.DM.02G030160.1
Soltu.DM.02G030170	chr02	42569983	42571256	+	CHIP_peak_11524	promoter-TSS (Soltu.DM.02G030170.1)	NA	-188	Soltu.DM.02G030170.1
Soltu.DM.02G030170	chr02	42571617	42571818	+	CHIP_peak_11525	promoter-TSS (Soltu.DM.02G030170.1)	NA	910	Soltu.DM.02G030170.1
Soltu.DM.02G030170	chr02	42573882	42574083	+	CHIP_peak_11526	TTS (Soltu.DM.02G030170.1)	NA	3175	Soltu.DM.02G030170.1
Soltu.DM.02G030180	chr02	42578885	42579713	+	CHIP_peak_11530	promoter-TSS (Soltu.DM.02G030180.1)	NA	625	Soltu.DM.02G030180.1
Soltu.DM.02G030180	chr02	42580394	42581847	+	CHIP_peak_11531	TTS (Soltu.DM.02G030180.1)	NA	2446	Soltu.DM.02G030180.1
Soltu.DM.02G030200	chr02	42588038	42588409	-	CHIP_peak_11532	promoter-TSS (Soltu.DM.02G030200.4)	NA	-14	Soltu.DM.02G030200.4
Soltu.DM.02G030230	chr02	42598155	42598501	+	CHIP_peak_11534	promoter-TSS (Soltu.DM.02G030230.1)	NA	80	Soltu.DM.02G030230.1
Soltu.DM.02G030240	chr02	42600331	42600637	+	CHIP_peak_11535	promoter-TSS (Soltu.DM.02G030240.1)	NA	-24	Soltu.DM.02G030240.1
Soltu.DM.02G030240	chr02	42603247	42603659	+	CHIP_peak_11536	TTS (Soltu.DM.02G030240.1)	NA	2945	Soltu.DM.02G030240.1
Soltu.DM.02G030250	chr02	42610014	42611093	+	CHIP_peak_11542	promoter-TSS (Soltu.DM.02G030250.1)	NA	-283	Soltu.DM.02G030250.1
Soltu.DM.02G030250	chr02	42614276	42614717	+	CHIP_peak_11543	TTS (Soltu.DM.02G030250.2)	NA	3660	Soltu.DM.02G030250.2
Soltu.DM.02G030260	chr02	42621010	42622419	+	CHIP_peak_11549	promoter-TSS (Soltu.DM.02G030260.1)	NA	-193	Soltu.DM.02G030260.1
Soltu.DM.01G013250	chr01	26442346	26442631	+	CHIP_peak_1155	promoter-TSS (Soltu.DM.01G013250.1)	NA	58	Soltu.DM.01G013250.1
Soltu.DM.02G030270	chr02	42624538	42625475	-	CHIP_peak_11550	intron (Soltu.DM.02G030270.1, intron 1 of 1)	NA	4484	Soltu.DM.02G030270.1
Soltu.DM.02G030320	chr02	42663971	42664265	+	CHIP_peak_11553	promoter-TSS (Soltu.DM.02G030320.1)	NA	298	Soltu.DM.02G030320.1
Soltu.DM.02G030330	chr02	42674988	42675307	-	CHIP_peak_11556	TTS (Soltu.DM.02G030330.1)	NA	1745	Soltu.DM.02G030330.1
Soltu.DM.02G030330	chr02	42675580	42675896	-	CHIP_peak_11557	promoter-TSS (Soltu.DM.02G030330.1)	NA	1154	Soltu.DM.02G030330.1
Soltu.DM.02G030340	chr02	42677688	42677889	+	CHIP_peak_11558	promoter-TSS (Soltu.DM.02G030340.1)	NA	1680	Soltu.DM.02G030340.1
Soltu.DM.02G030340	chr02	42678568	42678806	+	CHIP_peak_11559	exon (Soltu.DM.02G030340.1, exon 2 of 2)	NA	2579	Soltu.DM.02G030340.1
Soltu.DM.01G013270	chr01	26470861	26471140	+	CHIP_peak_1156	promoter-TSS (Soltu.DM.01G013270.1)	NA	-54	Soltu.DM.01G013270.1
Soltu.DM.02G030350	chr02	42684782	42685383	+	CHIP_peak_11561	promoter-TSS (Soltu.DM.02G030350.1)	NA	-168	Soltu.DM.02G030350.1
Soltu.DM.02G030350	chr02	42686093	42686552	+	CHIP_peak_11562	TTS (Soltu.DM.02G030350.1)	NA	1072	Soltu.DM.02G030350.1
Soltu.DM.02G030360	chr02	42688307	42688658	-	CHIP_peak_11563	exon (Soltu.DM.02G030360.1, exon 5 of 5)	NA	5671	Soltu.DM.02G030360.1
Soltu.DM.02G030360	chr02	42689856	42690206	-	CHIP_peak_11564	intron (Soltu.DM.02G030360.1, intron 4 of 4)	NA	4122	Soltu.DM.02G030360.1
Soltu.DM.02G030360	chr02	42690412	42690683	-	CHIP_peak_11565	intron (Soltu.DM.02G030360.1, intron 4 of 4)	NA	3606	Soltu.DM.02G030360.1
Soltu.DM.02G030360	chr02	42693010	42693327	-	CHIP_peak_11566	promoter-TSS (Soltu.DM.02G030360.1)	NA	985	Soltu.DM.02G030360.1
Soltu.DM.02G030360	chr02	42693768	42694206	-	CHIP_peak_11567	promoter-TSS (Soltu.DM.02G030360.1)	NA	166	Soltu.DM.02G030360.1
Soltu.DM.02G030380	chr02	42712776	42713203	-	CHIP_peak_11570	promoter-TSS (Soltu.DM.02G030380.1)	NA	1150	Soltu.DM.02G030380.1
Soltu.DM.02G030380	chr02	42713766	42714047	-	CHIP_peak_11571	promoter-TSS (Soltu.DM.02G030380.1)	NA	233	Soltu.DM.02G030380.1
Soltu.DM.02G030410	chr02	42730228	42730497	+	CHIP_peak_11575	promoter-TSS (Soltu.DM.02G030410.1)	NA	51	Soltu.DM.02G030410.1
Soltu.DM.02G030410	chr02	42731703	42732217	+	CHIP_peak_11576	promoter-TSS (Soltu.DM.02G030410.1)	NA	1649	Soltu.DM.02G030410.1
Soltu.DM.02G030420	chr02	42738019	42738220	-	CHIP_peak_11577	exon (Soltu.DM.02G030420.1, exon 18 of 18)	NA	15773	Soltu.DM.02G030420.1
Soltu.DM.02G030420	chr02	42753600	42754309	-	CHIP_peak_11578	promoter-TSS (Soltu.DM.02G030420.1)	NA	-62	Soltu.DM.02G030420.1
Soltu.DM.02G030430	chr02	42757588	42758157	+	CHIP_peak_11579	promoter-TSS (Soltu.DM.02G030430.1)	NA	37	Soltu.DM.02G030430.1
Soltu.DM.02G030470	chr02	42787324	42787583	-	CHIP_peak_11583	exon (Soltu.DM.02G030470.1, exon 7 of 7)	NA	6253	Soltu.DM.02G030470.1
Soltu.DM.02G030470	chr02	42792797	42792998	-	CHIP_peak_11584	promoter-TSS (Soltu.DM.02G030470.1)	NA	809	Soltu.DM.02G030470.1
Soltu.DM.02G030470	chr02	42793147	42794571	-	CHIP_peak_11585	promoter-TSS (Soltu.DM.02G030470.1)	NA	-153	Soltu.DM.02G030470.1
Soltu.DM.02G030480	chr02	42798103	42798457	+	CHIP_peak_11588	promoter-TSS (Soltu.DM.02G030480.1)	NA	148	Soltu.DM.02G030480.1
Soltu.DM.02G030490	chr02	42802515	42802930	+	CHIP_peak_11589	intron (Soltu.DM.02G030490.1, intron 4 of 7)	NA	2375	Soltu.DM.02G030490.1
Soltu.DM.02G030490	chr02	42805393	42805818	+	CHIP_peak_11590	intron (Soltu.DM.02G030490.1, intron 4 of 7)	NA	5258	Soltu.DM.02G030490.1
Soltu.DM.02G030490	chr02	42807128	42807442	+	CHIP_peak_11591	TTS (Soltu.DM.02G030490.1)	NA	6938	Soltu.DM.02G030490.1
Soltu.DM.02G030500	chr02	42808710	42809030	+	CHIP_peak_11593	promoter-TSS (Soltu.DM.02G030500.1)	NA	52	Soltu.DM.02G030500.1
Soltu.DM.02G030510	chr02	42815480	42815910	+	CHIP_peak_11594	promoter-TSS (Soltu.DM.02G030510.1)	NA	77	Soltu.DM.02G030510.1
Soltu.DM.02G030530	chr02	42847252	42848181	-	CHIP_peak_11595	promoter-TSS (Soltu.DM.02G030530.1)	NA	-127	Soltu.DM.02G030530.1
Soltu.DM.02G030540	chr02	42855050	42856725	-	CHIP_peak_11597	promoter-TSS (Soltu.DM.02G030540.1)	NA	-754	Soltu.DM.02G030540.1
Soltu.DM.01G013350	chr01	26860889	26861161	+	CHIP_peak_1160	promoter-TSS (Soltu.DM.01G013350.2)	NA	-51	Soltu.DM.01G013350.2
Soltu.DM.02G030580	chr02	42887375	42887928	-	CHIP_peak_11600	promoter-TSS (Soltu.DM.02G030580.1)	NA	35	Soltu.DM.02G030580.1
Soltu.DM.02G030590	chr02	42899113	42899990	-	CHIP_peak_11604	promoter-TSS (Soltu.DM.02G030590.1)	NA	-301	Soltu.DM.02G030590.1
Soltu.DM.02G030610	chr02	42917423	42917671	+	CHIP_peak_11609	promoter-TSS (Soltu.DM.02G030610.4)	NA	126	Soltu.DM.02G030610.4
Soltu.DM.02G030620	chr02	42928563	42928996	-	CHIP_peak_11610	promoter-TSS (Soltu.DM.02G030620.1)	NA	-61	Soltu.DM.02G030620.1
Soltu.DM.02G030630	chr02	42930864	42931114	-	CHIP_peak_11611	exon (Soltu.DM.02G030630.1, exon 9 of 9)	NA	3048	Soltu.DM.02G030630.1
Soltu.DM.02G030630	chr02	42931380	42931647	-	CHIP_peak_11612	intron (Soltu.DM.02G030630.1, intron 8 of 8)	NA	2524	Soltu.DM.02G030630.1
Soltu.DM.02G030630	chr02	42931901	42932372	-	CHIP_peak_11613	promoter-TSS (Soltu.DM.02G030630.1)	NA	1901	Soltu.DM.02G030630.1
Soltu.DM.02G030630	chr02	42933809	42934638	-	CHIP_peak_11614	promoter-TSS (Soltu.DM.02G030630.1)	NA	-186	Soltu.DM.02G030630.1
Soltu.DM.02G030640	chr02	42955681	42956120	-	CHIP_peak_11631	TTS (Soltu.DM.02G030640.2)	NA	2146	Soltu.DM.02G030640.2
Soltu.DM.02G030640	chr02	42957317	42957643	-	CHIP_peak_11632	promoter-TSS (Soltu.DM.02G030640.2)	NA	566	Soltu.DM.02G030640.2
Soltu.DM.02G030640	chr02	42958032	42958693	-	CHIP_peak_11633	promoter-TSS (Soltu.DM.02G030640.1)	NA	549	Soltu.DM.02G030640.1
Soltu.DM.02G030650	chr02	42960179	42960763	-	CHIP_peak_11634	TTS (Soltu.DM.02G030650.1)	NA	1530	Soltu.DM.02G030650.1
Soltu.DM.02G030670	chr02	42972088	42973046	-	CHIP_peak_11639	promoter-TSS (Soltu.DM.02G030670.1)	NA	-198	Soltu.DM.02G030670.1
Soltu.DM.01G013400	chr01	26942420	26942745	-	CHIP_peak_1164	TTS (Soltu.DM.01G013400.2)	NA	6320	Soltu.DM.01G013400.2
Soltu.DM.02G030690	chr02	42979857	42980194	-	CHIP_peak_11641	exon (Soltu.DM.02G030690.1, exon 7 of 7)	NA	3314	Soltu.DM.02G030690.1
Soltu.DM.02G030690	chr02	42980466	42981057	-	CHIP_peak_11642	intron (Soltu.DM.02G030690.1, intron 6 of 6)	NA	2578	Soltu.DM.02G030690.1
Soltu.DM.02G030700	chr02	42985806	42986140	-	CHIP_peak_11643	exon (Soltu.DM.02G030700.1, exon 2 of 2)	NA	2473	Soltu.DM.02G030700.1
Soltu.DM.02G030720	chr02	42994379	42996211	-	CHIP_peak_11646	TTS (Soltu.DM.02G030720.1)	NA	3574	Soltu.DM.02G030720.1
Soltu.DM.02G030720	chr02	42998384	42999219	-	CHIP_peak_11647	promoter-TSS (Soltu.DM.02G030720.1)	NA	68	Soltu.DM.02G030720.1
Soltu.DM.02G030730	chr02	43001141	43002157	-	CHIP_peak_11649	promoter-TSS (Soltu.DM.02G030730.1)	NA	-93	Soltu.DM.02G030730.1
Soltu.DM.02G030740	chr02	43002716	43004055	-	CHIP_peak_11650	promoter-TSS (Soltu.DM.02G030740.1)	NA	-541	Soltu.DM.02G030740.1
Soltu.DM.02G030760	chr02	43013756	43014131	-	CHIP_peak_11654	promoter-TSS (Soltu.DM.02G030760.1)	NA	-32	Soltu.DM.02G030760.1
Soltu.DM.02G030770	chr02	43015843	43017346	-	CHIP_peak_11656	TTS (Soltu.DM.02G030770.1)	NA	5961	Soltu.DM.02G030770.1
Soltu.DM.02G030770	chr02	43022375	43022869	-	CHIP_peak_11657	promoter-TSS (Soltu.DM.02G030770.1)	NA	-67	Soltu.DM.02G030770.1
Soltu.DM.01G013460	chr01	27217999	27218234	-	CHIP_peak_1166	TTS (Soltu.DM.01G013460.1)	NA	12320	Soltu.DM.01G013460.1
Soltu.DM.02G030780	chr02	43039454	43040720	+	CHIP_peak_11668	promoter-TSS (Soltu.DM.02G030780.1)	NA	-497	Soltu.DM.02G030780.1
Soltu.DM.02G030780	chr02	43045734	43046453	+	CHIP_peak_11669	TTS (Soltu.DM.02G030780.1)	NA	5509	Soltu.DM.02G030780.1
Soltu.DM.01G013460	chr01	27218586	27218787	-	CHIP_peak_1167	exon (Soltu.DM.01G013460.1, exon 11 of 11)	NA	11750	Soltu.DM.01G013460.1
Soltu.DM.02G030790	chr02	43051881	43052529	-	CHIP_peak_11671	TTS (Soltu.DM.02G030790.1)	NA	2929	Soltu.DM.02G030790.1
Soltu.DM.02G030790	chr02	43054818	43056335	-	CHIP_peak_11672	promoter-TSS (Soltu.DM.02G030790.1)	NA	-442	Soltu.DM.02G030790.1
Soltu.DM.02G030830	chr02	43077412	43077950	+	CHIP_peak_11678	promoter-TSS (Soltu.DM.02G030830.1)	NA	68	Soltu.DM.02G030830.1
Soltu.DM.02G030830	chr02	43081998	43082580	+	CHIP_peak_11679	intron (Soltu.DM.02G030830.1, intron 7 of 7)	NA	4676	Soltu.DM.02G030830.1
Soltu.DM.01G013460	chr01	27230344	27230708	-	CHIP_peak_1168	promoter-TSS (Soltu.DM.01G013460.1)	NA	-90	Soltu.DM.01G013460.1
Soltu.DM.02G030840	chr02	43089514	43091766	+	CHIP_peak_11685	promoter-TSS (Soltu.DM.02G030840.1)	NA	-775	Soltu.DM.02G030840.1
Soltu.DM.02G030840	chr02	43092082	43092528	+	CHIP_peak_11686	promoter-TSS (Soltu.DM.02G030840.1)	NA	890	Soltu.DM.02G030840.1
Soltu.DM.02G030840	chr02	43092686	43093082	+	CHIP_peak_11687	promoter-TSS (Soltu.DM.02G030840.1)	NA	1469	Soltu.DM.02G030840.1
Soltu.DM.02G030840	chr02	43094629	43094861	+	CHIP_peak_11688	exon (Soltu.DM.02G030840.1, exon 2 of 2)	NA	3330	Soltu.DM.02G030840.1
Soltu.DM.02G030840	chr02	43095083	43096143	+	CHIP_peak_11689	TTS (Soltu.DM.02G030840.1)	NA	4198	Soltu.DM.02G030840.1
Soltu.DM.02G030850	chr02	43097715	43098308	+	CHIP_peak_11690	promoter-TSS (Soltu.DM.02G030850.2)	NA	-24	Soltu.DM.02G030850.2
Soltu.DM.02G030850	chr02	43106156	43106555	+	CHIP_peak_11691	TTS (Soltu.DM.02G030850.3)	NA	3564	Soltu.DM.02G030850.3
Soltu.DM.02G030930	chr02	43150059	43150415	+	CHIP_peak_11694	promoter-TSS (Soltu.DM.02G030930.1)	NA	1113	Soltu.DM.02G030930.1
Soltu.DM.02G030930	chr02	43150724	43151279	+	CHIP_peak_11695	promoter-TSS (Soltu.DM.02G030930.1)	NA	1877	Soltu.DM.02G030930.1
Soltu.DM.02G030930	chr02	43151677	43152207	+	CHIP_peak_11696	intron (Soltu.DM.02G030930.1, intron 2 of 7)	NA	2818	Soltu.DM.02G030930.1
Soltu.DM.02G030930	chr02	43152735	43152999	+	CHIP_peak_11697	intron (Soltu.DM.02G030930.1, intron 2 of 7)	NA	3743	Soltu.DM.02G030930.1
Soltu.DM.02G030930	chr02	43154573	43155616	+	CHIP_peak_11698	TTS (Soltu.DM.02G030930.1)	NA	5970	Soltu.DM.02G030930.1
Soltu.DM.02G030940	chr02	43158179	43159081	+	CHIP_peak_11701	promoter-TSS (Soltu.DM.02G030940.1)	NA	-267	Soltu.DM.02G030940.1
Soltu.DM.02G030940	chr02	43160335	43160536	+	CHIP_peak_11702	promoter-TSS (Soltu.DM.02G030940.1)	NA	1538	Soltu.DM.02G030940.1
Soltu.DM.02G030940	chr02	43161459	43161874	+	CHIP_peak_11703	exon (Soltu.DM.02G030940.1, exon 2 of 2)	NA	2769	Soltu.DM.02G030940.1
Soltu.DM.02G030950	chr02	43162333	43162643	+	CHIP_peak_11704	promoter-TSS (Soltu.DM.02G030950.2)	NA	23	Soltu.DM.02G030950.2
Soltu.DM.02G030960	chr02	43167239	43167910	+	CHIP_peak_11705	promoter-TSS (Soltu.DM.02G030960.4)	NA	176	Soltu.DM.02G030960.4
Soltu.DM.02G030970	chr02	43184840	43185106	+	CHIP_peak_11706	TTS (Soltu.DM.02G030970.1)	NA	7313	Soltu.DM.02G030970.1
Soltu.DM.02G031000	chr02	43193275	43193476	+	CHIP_peak_11707	TTS (Soltu.DM.02G031000.1)	NA	2096	Soltu.DM.02G031000.1
Soltu.DM.02G031010	chr02	43195456	43195761	-	CHIP_peak_11708	promoter-TSS (Soltu.DM.02G031010.1)	NA	61	Soltu.DM.02G031010.1
Soltu.DM.02G031020	chr02	43203443	43204006	+	CHIP_peak_11715	promoter-TSS (Soltu.DM.02G031020.1)	NA	-49	Soltu.DM.02G031020.1
Soltu.DM.02G031030	chr02	43207661	43208034	-	CHIP_peak_11716	intron (Soltu.DM.02G031030.2, intron 21 of 22)	NA	16022	Soltu.DM.02G031030.2
Soltu.DM.02G031030	chr02	43220553	43220805	-	CHIP_peak_11717	intron (Soltu.DM.02G031030.2, intron 6 of 22)	NA	3190	Soltu.DM.02G031030.2
Soltu.DM.02G031040	chr02	43229368	43229797	-	CHIP_peak_11718	promoter-TSS (Soltu.DM.02G031040.1)	NA	15	Soltu.DM.02G031040.1
Soltu.DM.02G031050	chr02	43235044	43235508	+	CHIP_peak_11721	promoter-TSS (Soltu.DM.02G031050.1)	NA	81	Soltu.DM.02G031050.1
Soltu.DM.02G031050	chr02	43235778	43236071	+	CHIP_peak_11722	promoter-TSS (Soltu.DM.02G031050.1)	NA	729	Soltu.DM.02G031050.1
Soltu.DM.02G031050	chr02	43236367	43237032	+	CHIP_peak_11723	promoter-TSS (Soltu.DM.02G031050.1)	NA	1504	Soltu.DM.02G031050.1
Soltu.DM.02G031070	chr02	43243879	43244253	+	CHIP_peak_11724	promoter-TSS (Soltu.DM.02G031070.1)	NA	57	Soltu.DM.02G031070.1
Soltu.DM.02G031090	chr02	43254790	43255761	+	CHIP_peak_11728	promoter-TSS (Soltu.DM.02G031090.1)	NA	28	Soltu.DM.02G031090.1
Soltu.DM.02G031090	chr02	43260151	43260380	+	CHIP_peak_11729	exon (Soltu.DM.02G031090.1, exon 6 of 6)	NA	5018	Soltu.DM.02G031090.1
Soltu.DM.02G031090	chr02	43260574	43262321	+	CHIP_peak_11730	TTS (Soltu.DM.02G031090.2)	NA	4706	Soltu.DM.02G031090.2
Soltu.DM.02G031100	chr02	43264897	43265133	+	CHIP_peak_11731	TTS (Soltu.DM.02G031100.1)	NA	2532	Soltu.DM.02G031100.1
Soltu.DM.02G031120	chr02	43276553	43277057	+	CHIP_peak_11735	promoter-TSS (Soltu.DM.02G031120.1)	NA	97	Soltu.DM.02G031120.1
Soltu.DM.02G031140	chr02	43287752	43288437	-	CHIP_peak_11736	promoter-TSS (Soltu.DM.02G031140.1)	NA	573	Soltu.DM.02G031140.1
Soltu.DM.02G031150	chr02	43289281	43289514	-	CHIP_peak_11737	promoter-TSS (Soltu.DM.02G031150.1)	NA	379	Soltu.DM.02G031150.1
Soltu.DM.02G031160	chr02	43291872	43292929	-	CHIP_peak_11738	TTS (Soltu.DM.02G031160.2)	NA	4631	Soltu.DM.02G031160.2
Soltu.DM.02G031160	chr02	43296985	43297684	-	CHIP_peak_11739	promoter-TSS (Soltu.DM.02G031160.1)	NA	-220	Soltu.DM.02G031160.1
Soltu.DM.02G031170	chr02	43301262	43301553	-	CHIP_peak_11742	TTS (Soltu.DM.02G031170.1)	NA	1310	Soltu.DM.02G031170.1
Soltu.DM.02G031180	chr02	43304210	43304973	-	CHIP_peak_11743	promoter-TSS (Soltu.DM.02G031180.1)	NA	70	Soltu.DM.02G031180.1
Soltu.DM.02G031190	chr02	43319026	43321228	+	CHIP_peak_11747	promoter-TSS (Soltu.DM.02G031190.1)	NA	323	Soltu.DM.02G031190.1
Soltu.DM.02G031190	chr02	43323405	43323713	+	CHIP_peak_11748	exon (Soltu.DM.02G031190.1, exon 8 of 8)	NA	3755	Soltu.DM.02G031190.1
Soltu.DM.02G031190	chr02	43323878	43324503	+	CHIP_peak_11749	TTS (Soltu.DM.02G031190.1)	NA	4386	Soltu.DM.02G031190.1
Soltu.DM.02G031200	chr02	43325408	43326086	+	CHIP_peak_11750	promoter-TSS (Soltu.DM.02G031200.1)	NA	157	Soltu.DM.02G031200.1
Soltu.DM.02G031220	chr02	43337447	43337989	-	CHIP_peak_11751	promoter-TSS (Soltu.DM.02G031220.1)	NA	148	Soltu.DM.02G031220.1
Soltu.DM.02G031230	chr02	43339201	43339443	-	CHIP_peak_11752	exon (Soltu.DM.02G031230.4, exon 2 of 2)	NA	5099	Soltu.DM.02G031230.4
Soltu.DM.02G031230	chr02	43343772	43344387	-	CHIP_peak_11753	promoter-TSS (Soltu.DM.02G031230.4)	NA	342	Soltu.DM.02G031230.4
Soltu.DM.02G031250	chr02	43347415	43347852	-	CHIP_peak_11754	TTS (Soltu.DM.02G031250.1)	NA	4992	Soltu.DM.02G031250.1
Soltu.DM.02G031250	chr02	43350284	43350868	-	CHIP_peak_11755	intron (Soltu.DM.02G031250.1, intron 1 of 2)	NA	2049	Soltu.DM.02G031250.1
Soltu.DM.02G031280	chr02	43373589	43373790	-	CHIP_peak_11761	TTS (Soltu.DM.02G031280.1)	NA	5684	Soltu.DM.02G031280.1
Soltu.DM.02G031280	chr02	43379079	43379650	-	CHIP_peak_11762	promoter-TSS (Soltu.DM.02G031280.1)	NA	9	Soltu.DM.02G031280.1
Soltu.DM.02G031300	chr02	43385490	43385882	-	CHIP_peak_11763	promoter-TSS (Soltu.DM.02G031300.1)	NA	-15	Soltu.DM.02G031300.1
Soltu.DM.02G031310	chr02	43387196	43387495	-	CHIP_peak_11764	TTS (Soltu.DM.02G031310.1)	NA	5505	Soltu.DM.02G031310.1
Soltu.DM.02G031320	chr02	43405849	43406076	-	CHIP_peak_11769	promoter-TSS (Soltu.DM.02G031320.1)	NA	156	Soltu.DM.02G031320.1
Soltu.DM.02G031330	chr02	43416127	43416412	+	CHIP_peak_11772	promoter-TSS (Soltu.DM.02G031330.1)	NA	-94	Soltu.DM.02G031330.1
Soltu.DM.02G031360	chr02	43435344	43435824	+	CHIP_peak_11774	promoter-TSS (Soltu.DM.02G031360.1)	NA	-169	Soltu.DM.02G031360.1
Soltu.DM.02G031360	chr02	43437159	43438895	+	CHIP_peak_11775	exon (Soltu.DM.02G031360.1, exon 2 of 2)	NA	2274	Soltu.DM.02G031360.1
Soltu.DM.02G031390	chr02	43445649	43445983	+	CHIP_peak_11776	promoter-TSS (Soltu.DM.02G031390.1)	NA	90	Soltu.DM.02G031390.1
Soltu.DM.02G031390	chr02	43449564	43450931	+	CHIP_peak_11777	TTS (Soltu.DM.02G031390.1)	NA	4521	Soltu.DM.02G031390.1
Soltu.DM.02G031400	chr02	43451119	43452164	+	CHIP_peak_11778	promoter-TSS (Soltu.DM.02G031400.1)	NA	-74	Soltu.DM.02G031400.1
Soltu.DM.02G031400	chr02	43453905	43454291	+	CHIP_peak_11779	exon (Soltu.DM.02G031400.1, exon 4 of 4)	NA	2383	Soltu.DM.02G031400.1
Soltu.DM.02G031400	chr02	43454420	43454650	+	CHIP_peak_11780	exon (Soltu.DM.02G031400.1, exon 4 of 4)	NA	2820	Soltu.DM.02G031400.1
Soltu.DM.02G031410	chr02	43456842	43458104	+	CHIP_peak_11781	promoter-TSS (Soltu.DM.02G031410.1)	NA	89	Soltu.DM.02G031410.1
Soltu.DM.02G031420	chr02	43469903	43470153	-	CHIP_peak_11782	promoter-TSS (Soltu.DM.02G031420.1)	NA	-47	Soltu.DM.02G031420.1
Soltu.DM.02G031430	chr02	43475056	43475365	-	CHIP_peak_11783	TTS (Soltu.DM.02G031430.1)	NA	1588	Soltu.DM.02G031430.1
Soltu.DM.02G031440	chr02	43478439	43479405	-	CHIP_peak_11784	TTS (Soltu.DM.02G031440.4)	NA	7623	Soltu.DM.02G031440.4
Soltu.DM.02G031440	chr02	43488813	43489836	-	CHIP_peak_11785	promoter-TSS (Soltu.DM.02G031440.1)	NA	-412	Soltu.DM.02G031440.1
Soltu.DM.02G031460	chr02	43496785	43497243	-	CHIP_peak_11786	TTS (Soltu.DM.02G031460.1)	NA	14602	Soltu.DM.02G031460.1
Soltu.DM.02G031460	chr02	43500207	43500432	-	CHIP_peak_11787	exon (Soltu.DM.02G031460.1, exon 7 of 12)	NA	11297	Soltu.DM.02G031460.1
Soltu.DM.02G031460	chr02	43503784	43504057	-	CHIP_peak_11788	intron (Soltu.DM.02G031460.1, intron 5 of 11)	NA	7696	Soltu.DM.02G031460.1
Soltu.DM.02G031460	chr02	43504564	43504793	-	CHIP_peak_11789	intron (Soltu.DM.02G031460.1, intron 5 of 11)	NA	6938	Soltu.DM.02G031460.1
Soltu.DM.02G031470	chr02	43516692	43517679	-	CHIP_peak_11791	promoter-TSS (Soltu.DM.02G031470.1)	NA	1457	Soltu.DM.02G031470.1
Soltu.DM.02G031470	chr02	43518533	43519147	-	CHIP_peak_11792	promoter-TSS (Soltu.DM.02G031470.1)	NA	-198	Soltu.DM.02G031470.1
Soltu.DM.02G031480	chr02	43519506	43520108	+	CHIP_peak_11793	promoter-TSS (Soltu.DM.02G031480.1)	NA	4	Soltu.DM.02G031480.1
Soltu.DM.02G031480	chr02	43524199	43524690	+	CHIP_peak_11794	exon (Soltu.DM.02G031480.1, exon 2 of 2)	NA	4641	Soltu.DM.02G031480.1
Soltu.DM.02G031500	chr02	43537638	43539133	+	CHIP_peak_11797	promoter-TSS (Soltu.DM.02G031500.6)	NA	-685	Soltu.DM.02G031500.6
Soltu.DM.02G031510	chr02	43553105	43555784	+	CHIP_peak_11799	promoter-TSS (Soltu.DM.02G031510.1)	NA	-710	Soltu.DM.02G031510.1
Soltu.DM.01G013890	chr01	28294858	28295113	+	CHIP_peak_1180	intron (Soltu.DM.01G013890.1, intron 3 of 6)	NA	5332	Soltu.DM.01G013890.1
Soltu.DM.02G031510	chr02	43559068	43559836	+	CHIP_peak_11800	exon (Soltu.DM.02G031510.1, exon 13 of 13)	NA	4298	Soltu.DM.02G031510.1
Soltu.DM.02G031520	chr02	43563772	43564219	-	CHIP_peak_11801	intron (Soltu.DM.02G031520.1, intron 1 of 3)	NA	2725	Soltu.DM.02G031520.1
Soltu.DM.02G031520	chr02	43564392	43564622	-	CHIP_peak_11802	intron (Soltu.DM.02G031520.1, intron 1 of 3)	NA	2213	Soltu.DM.02G031520.1
Soltu.DM.02G031520	chr02	43565105	43565789	-	CHIP_peak_11803	promoter-TSS (Soltu.DM.02G031520.1)	NA	1273	Soltu.DM.02G031520.1
Soltu.DM.02G031530	chr02	43570216	43570696	+	CHIP_peak_11805	promoter-TSS (Soltu.DM.02G031530.3)	NA	-66	Soltu.DM.02G031530.3
Soltu.DM.02G031540	chr02	43589564	43590251	-	CHIP_peak_11814	exon (Soltu.DM.02G031540.1, exon 3 of 3)	NA	2059	Soltu.DM.02G031540.1
Soltu.DM.02G031540	chr02	43590390	43591362	-	CHIP_peak_11815	promoter-TSS (Soltu.DM.02G031540.1)	NA	1090	Soltu.DM.02G031540.1
Soltu.DM.02G031540	chr02	43591587	43592260	-	CHIP_peak_11816	promoter-TSS (Soltu.DM.02G031540.1)	NA	43	Soltu.DM.02G031540.1
Soltu.DM.02G031550	chr02	43606463	43606851	-	CHIP_peak_11823	promoter-TSS (Soltu.DM.02G031550.1)	NA	1172	Soltu.DM.02G031550.1
Soltu.DM.02G031550	chr02	43607716	43607917	-	CHIP_peak_11824	promoter-TSS (Soltu.DM.02G031550.1)	NA	13	Soltu.DM.02G031550.1
Soltu.DM.02G031560	chr02	43617055	43617471	+	CHIP_peak_11828	promoter-TSS (Soltu.DM.02G031560.1)	NA	175	Soltu.DM.02G031560.1
Soltu.DM.02G031580	chr02	43625513	43625731	-	CHIP_peak_11829	promoter-TSS (Soltu.DM.02G031580.1)	NA	213	Soltu.DM.02G031580.1
Soltu.DM.02G031600	chr02	43645367	43645820	+	CHIP_peak_11830	promoter-TSS (Soltu.DM.02G031600.1)	NA	87	Soltu.DM.02G031600.1
Soltu.DM.02G031600	chr02	43654022	43655139	+	CHIP_peak_11831	TTS (Soltu.DM.02G031600.1)	NA	9074	Soltu.DM.02G031600.1
Soltu.DM.02G031610	chr02	43658728	43659472	+	CHIP_peak_11833	promoter-TSS (Soltu.DM.02G031610.1)	NA	-235	Soltu.DM.02G031610.1
Soltu.DM.02G031610	chr02	43659709	43660028	+	CHIP_peak_11834	promoter-TSS (Soltu.DM.02G031610.1)	NA	533	Soltu.DM.02G031610.1
Soltu.DM.02G031620	chr02	43664656	43665395	-	CHIP_peak_11835	intron (Soltu.DM.02G031620.1, intron 4 of 4)	NA	6455	Soltu.DM.02G031620.1
Soltu.DM.02G031620	chr02	43670442	43670901	-	CHIP_peak_11836	promoter-TSS (Soltu.DM.02G031620.1)	NA	809	Soltu.DM.02G031620.1
Soltu.DM.02G031620	chr02	43671343	43671789	-	CHIP_peak_11837	promoter-TSS (Soltu.DM.02G031620.1)	NA	-86	Soltu.DM.02G031620.1
Soltu.DM.02G031630	chr02	43678376	43678666	-	CHIP_peak_11839	promoter-TSS (Soltu.DM.02G031630.1)	NA	17	Soltu.DM.02G031630.1
Soltu.DM.02G031640	chr02	43684840	43685113	+	CHIP_peak_11842	TTS (Soltu.DM.02G031640.1)	NA	3108	Soltu.DM.02G031640.1
Soltu.DM.02G031640	chr02	43685351	43685743	+	CHIP_peak_11843	TTS (Soltu.DM.02G031640.1)	NA	3679	Soltu.DM.02G031640.1
Soltu.DM.02G031650	chr02	43687748	43688143	+	CHIP_peak_11844	promoter-TSS (Soltu.DM.02G031650.1)	NA	7	Soltu.DM.02G031650.1
Soltu.DM.02G031670	chr02	43692943	43693328	-	CHIP_peak_11845	promoter-TSS (Soltu.DM.02G031670.1)	NA	350	Soltu.DM.02G031670.1
Soltu.DM.02G031680	chr02	43704212	43704649	+	CHIP_peak_11848	promoter-TSS (Soltu.DM.02G031680.1)	NA	152	Soltu.DM.02G031680.1
Soltu.DM.02G031680	chr02	43704942	43705203	+	CHIP_peak_11849	promoter-TSS (Soltu.DM.02G031680.1)	NA	794	Soltu.DM.02G031680.1
Soltu.DM.01G014290	chr01	29051040	29051678	-	CHIP_peak_1185	TTS (Soltu.DM.01G014290.2)	NA	3011	Soltu.DM.01G014290.2
Soltu.DM.02G031680	chr02	43708680	43708930	+	CHIP_peak_11850	intron (Soltu.DM.02G031680.1, intron 7 of 9)	NA	4527	Soltu.DM.02G031680.1
Soltu.DM.02G031680	chr02	43709756	43710023	+	CHIP_peak_11851	exon (Soltu.DM.02G031680.1, exon 10 of 10)	NA	5611	Soltu.DM.02G031680.1
Soltu.DM.02G031690	chr02	43717691	43718530	-	CHIP_peak_11852	promoter-TSS (Soltu.DM.02G031690.1)	NA	130	Soltu.DM.02G031690.1
Soltu.DM.02G031710	chr02	43728609	43729009	-	CHIP_peak_11854	TTS (Soltu.DM.02G031710.1)	NA	10285	Soltu.DM.02G031710.1
Soltu.DM.02G031710	chr02	43739060	43739353	-	CHIP_peak_11855	promoter-TSS (Soltu.DM.02G031710.1)	NA	-112	Soltu.DM.02G031710.1
Soltu.DM.02G031730	chr02	43751364	43751909	-	CHIP_peak_11860	promoter-TSS (Soltu.DM.02G031730.1)	NA	145	Soltu.DM.02G031730.1
Soltu.DM.02G031740	chr02	43763291	43763534	+	CHIP_peak_11863	promoter-TSS (Soltu.DM.02G031740.1)	NA	-1	Soltu.DM.02G031740.1
Soltu.DM.02G031740	chr02	43764787	43765129	+	CHIP_peak_11864	promoter-TSS (Soltu.DM.02G031740.1)	NA	1545	Soltu.DM.02G031740.1
Soltu.DM.02G031740	chr02	43765397	43765732	+	CHIP_peak_11865	intron (Soltu.DM.02G031740.1, intron 2 of 5)	NA	2151	Soltu.DM.02G031740.1
Soltu.DM.02G031770	chr02	43776936	43777185	-	CHIP_peak_11866	TTS (Soltu.DM.02G031770.1)	NA	1940	Soltu.DM.02G031770.1
Soltu.DM.02G031790	chr02	43789900	43790402	-	CHIP_peak_11868	promoter-TSS (Soltu.DM.02G031790.1)	NA	32	Soltu.DM.02G031790.1
Soltu.DM.02G031800	chr02	43793149	43795302	-	CHIP_peak_11870	TTS (Soltu.DM.02G031800.2)	NA	3595	Soltu.DM.02G031800.2
Soltu.DM.02G031800	chr02	43797664	43798132	-	CHIP_peak_11871	promoter-TSS (Soltu.DM.02G031800.2)	NA	-78	Soltu.DM.02G031800.2
Soltu.DM.02G031820	chr02	43806172	43807367	+	CHIP_peak_11878	promoter-TSS (Soltu.DM.02G031820.1)	NA	785	Soltu.DM.02G031820.1
Soltu.DM.02G031820	chr02	43813298	43813579	+	CHIP_peak_11879	exon (Soltu.DM.02G031820.1, exon 10 of 10)	NA	7454	Soltu.DM.02G031820.1
Soltu.DM.01G014450	chr01	29335736	29336018	+	CHIP_peak_1188	TTS (Soltu.DM.01G014450.1)	NA	7804	Soltu.DM.01G014450.1
Soltu.DM.02G031820	chr02	43814078	43814300	+	CHIP_peak_11880	TTS (Soltu.DM.02G031820.1)	NA	8205	Soltu.DM.02G031820.1
Soltu.DM.02G031830	chr02	43831527	43831867	+	CHIP_peak_11890	promoter-TSS (Soltu.DM.02G031830.1)	NA	826	Soltu.DM.02G031830.1
Soltu.DM.02G031840	chr02	43842940	43843581	-	CHIP_peak_11895	promoter-TSS (Soltu.DM.02G031840.1)	NA	-58	Soltu.DM.02G031840.1
Soltu.DM.01G000760	chr01	1117832	1118180	+	CHIP_peak_119	intron (Soltu.DM.01G000760.2, intron 5 of 6)	NA	2799	Soltu.DM.01G000760.2
Soltu.DM.02G031850	chr02	43862300	43862959	+	CHIP_peak_11903	promoter-TSS (Soltu.DM.02G031850.2)	NA	104	Soltu.DM.02G031850.2
Soltu.DM.02G031850	chr02	43864495	43864696	+	CHIP_peak_11904	TTS (Soltu.DM.02G031850.1)	NA	2070	Soltu.DM.02G031850.1
Soltu.DM.02G031910	chr02	43893606	43893881	-	CHIP_peak_11907	promoter-TSS (Soltu.DM.02G031910.1)	NA	-85	Soltu.DM.02G031910.1
Soltu.DM.02G031920	chr02	43896307	43897570	-	CHIP_peak_11908	promoter-TSS (Soltu.DM.02G031920.1)	NA	-88	Soltu.DM.02G031920.1
Soltu.DM.02G031930	chr02	43899917	43900258	-	CHIP_peak_11909	exon (Soltu.DM.02G031930.3, exon 7 of 7)	NA	6177	Soltu.DM.02G031930.3
Soltu.DM.02G031930	chr02	43906007	43906438	-	CHIP_peak_11910	promoter-TSS (Soltu.DM.02G031930.1)	NA	155	Soltu.DM.02G031930.1
Soltu.DM.02G031940	chr02	43907406	43908868	-	CHIP_peak_11911	TTS (Soltu.DM.02G031940.1)	NA	5422	Soltu.DM.02G031940.1
Soltu.DM.02G031940	chr02	43909127	43909391	-	CHIP_peak_11912	exon (Soltu.DM.02G031940.1, exon 6 of 6)	NA	4300	Soltu.DM.02G031940.1
Soltu.DM.02G031940	chr02	43913365	43913610	-	CHIP_peak_11913	promoter-TSS (Soltu.DM.02G031940.1)	NA	72	Soltu.DM.02G031940.1
Soltu.DM.02G031950	chr02	43916434	43917008	+	CHIP_peak_11914	promoter-TSS (Soltu.DM.02G031950.1)	NA	312	Soltu.DM.02G031950.1
Soltu.DM.02G031960	chr02	43920541	43921817	-	CHIP_peak_11915	promoter-TSS (Soltu.DM.02G031960.1)	NA	-80	Soltu.DM.02G031960.1
Soltu.DM.02G031970	chr02	43923592	43924063	-	CHIP_peak_11917	TTS (Soltu.DM.02G031970.2)	NA	8095	Soltu.DM.02G031970.2
Soltu.DM.02G031970	chr02	43932707	43933132	-	CHIP_peak_11918	promoter-TSS (Soltu.DM.02G031970.1)	NA	71	Soltu.DM.02G031970.1
Soltu.DM.02G031980	chr02	43949155	43949527	+	CHIP_peak_11919	promoter-TSS (Soltu.DM.02G031980.1)	NA	19	Soltu.DM.02G031980.1
Soltu.DM.02G032040	chr02	43962866	43963238	-	CHIP_peak_11920	promoter-TSS (Soltu.DM.02G032040.1)	NA	876	Soltu.DM.02G032040.1
Soltu.DM.02G032040	chr02	43963614	43964001	-	CHIP_peak_11921	promoter-TSS (Soltu.DM.02G032040.1)	NA	121	Soltu.DM.02G032040.1
Soltu.DM.02G032060	chr02	43971293	43971697	-	CHIP_peak_11922	promoter-TSS (Soltu.DM.02G032060.1)	NA	293	Soltu.DM.02G032060.1
Soltu.DM.02G032070	chr02	43975479	43976109	+	CHIP_peak_11924	promoter-TSS (Soltu.DM.02G032070.2)	NA	-236	Soltu.DM.02G032070.2
Soltu.DM.02G032080	chr02	43981420	43982172	+	CHIP_peak_11925	promoter-TSS (Soltu.DM.02G032080.1)	NA	103	Soltu.DM.02G032080.1
Soltu.DM.02G032090	chr02	43983331	43983592	-	CHIP_peak_11926	TTS (Soltu.DM.02G032090.1)	NA	17096	Soltu.DM.02G032090.1
Soltu.DM.02G032090	chr02	44000362	44001188	-	CHIP_peak_11927	promoter-TSS (Soltu.DM.02G032090.1)	NA	-218	Soltu.DM.02G032090.1
Soltu.DM.02G032100	chr02	44003368	44004024	-	CHIP_peak_11930	TTS (Soltu.DM.02G032100.1)	NA	2019	Soltu.DM.02G032100.1
Soltu.DM.02G032100	chr02	44005393	44005858	-	CHIP_peak_11931	promoter-TSS (Soltu.DM.02G032100.1)	NA	90	Soltu.DM.02G032100.1
Soltu.DM.02G032130	chr02	44014625	44014879	-	CHIP_peak_11932	intron (Soltu.DM.02G032130.1, intron 2 of 3)	NA	2076	Soltu.DM.02G032130.1
Soltu.DM.02G032130	chr02	44015010	44015250	-	CHIP_peak_11933	promoter-TSS (Soltu.DM.02G032130.1)	NA	1698	Soltu.DM.02G032130.1
Soltu.DM.02G032130	chr02	44016641	44017425	-	CHIP_peak_11934	promoter-TSS (Soltu.DM.02G032130.1)	NA	-205	Soltu.DM.02G032130.1
Soltu.DM.02G032140	chr02	44020146	44020353	+	CHIP_peak_11935	promoter-TSS (Soltu.DM.02G032140.1)	NA	152	Soltu.DM.02G032140.1
Soltu.DM.02G032150	chr02	44022437	44022904	-	CHIP_peak_11936	promoter-TSS (Soltu.DM.02G032150.1)	NA	446	Soltu.DM.02G032150.1
Soltu.DM.02G032160	chr02	44026207	44026714	+	CHIP_peak_11938	promoter-TSS (Soltu.DM.02G032160.1)	NA	164	Soltu.DM.02G032160.1
Soltu.DM.02G032160	chr02	44030471	44031484	+	CHIP_peak_11939	TTS (Soltu.DM.02G032160.1)	NA	4681	Soltu.DM.02G032160.1
Soltu.DM.01G014510	chr01	29797837	29798396	-	CHIP_peak_1194	promoter-TSS (Soltu.DM.01G014510.1)	NA	769	Soltu.DM.01G014510.1
Soltu.DM.02G032220	chr02	44066878	44067510	+	CHIP_peak_11942	promoter-TSS (Soltu.DM.02G032220.1)	NA	107	Soltu.DM.02G032220.1
Soltu.DM.02G032240	chr02	44078132	44078333	+	CHIP_peak_11943	exon (Soltu.DM.02G032240.1, exon 7 of 7)	NA	2410	Soltu.DM.02G032240.1
Soltu.DM.02G032250	chr02	44082680	44083183	-	CHIP_peak_11944	promoter-TSS (Soltu.DM.02G032250.1)	NA	70	Soltu.DM.02G032250.1
Soltu.DM.02G032260	chr02	44091997	44092944	+	CHIP_peak_11947	promoter-TSS (Soltu.DM.02G032260.1)	NA	1724	Soltu.DM.02G032260.1
Soltu.DM.02G032270	chr02	44095619	44095942	-	CHIP_peak_11948	promoter-TSS (Soltu.DM.02G032270.1)	NA	15	Soltu.DM.02G032270.1
Soltu.DM.02G032290	chr02	44107073	44107466	+	CHIP_peak_11951	promoter-TSS (Soltu.DM.02G032290.1)	NA	-168	Soltu.DM.02G032290.1
Soltu.DM.02G032300	chr02	44112001	44113367	+	CHIP_peak_11954	promoter-TSS (Soltu.DM.02G032300.4)	NA	-252	Soltu.DM.02G032300.4
Soltu.DM.02G032300	chr02	44115767	44116029	+	CHIP_peak_11955	exon (Soltu.DM.02G032300.4, exon 6 of 6)	NA	2962	Soltu.DM.02G032300.4
Soltu.DM.01G014580	chr01	30108398	30108956	+	CHIP_peak_1196	promoter-TSS (Soltu.DM.01G014580.1)	NA	-7	Soltu.DM.01G014580.1
Soltu.DM.02G032320	chr02	44130445	44130718	+	CHIP_peak_11961	promoter-TSS (Soltu.DM.02G032320.1)	NA	814	Soltu.DM.02G032320.1
Soltu.DM.02G032330	chr02	44134029	44135785	+	CHIP_peak_11963	promoter-TSS (Soltu.DM.02G032330.1)	NA	889	Soltu.DM.02G032330.1
Soltu.DM.02G032340	chr02	44137895	44138317	-	CHIP_peak_11964	promoter-TSS (Soltu.DM.02G032340.1)	NA	128	Soltu.DM.02G032340.1
Soltu.DM.02G032350	chr02	44142094	44142967	+	CHIP_peak_11965	promoter-TSS (Soltu.DM.02G032350.2)	NA	206	Soltu.DM.02G032350.2
Soltu.DM.02G032370	chr02	44165570	44166085	+	CHIP_peak_11967	promoter-TSS (Soltu.DM.02G032370.1)	NA	-72	Soltu.DM.02G032370.1
Soltu.DM.02G032370	chr02	44175117	44176666	+	CHIP_peak_11968	TTS (Soltu.DM.02G032370.2)	NA	9992	Soltu.DM.02G032370.2
Soltu.DM.01G014620	chr01	30394018	30394834	+	CHIP_peak_1197	promoter-TSS (Soltu.DM.01G014620.1)	NA	34	Soltu.DM.01G014620.1
Soltu.DM.02G032380	chr02	44180721	44182025	+	CHIP_peak_11972	promoter-TSS (Soltu.DM.02G032380.1)	NA	611	Soltu.DM.02G032380.1
Soltu.DM.02G032390	chr02	44182591	44182941	-	CHIP_peak_11973	TTS (Soltu.DM.02G032390.1)	NA	3547	Soltu.DM.02G032390.1
Soltu.DM.02G032390	chr02	44186131	44186582	-	CHIP_peak_11974	promoter-TSS (Soltu.DM.02G032390.1)	NA	-43	Soltu.DM.02G032390.1
Soltu.DM.02G032400	chr02	44188914	44189320	+	CHIP_peak_11976	promoter-TSS (Soltu.DM.02G032400.1)	NA	30	Soltu.DM.02G032400.1
Soltu.DM.02G032400	chr02	44191031	44191292	+	CHIP_peak_11977	TTS (Soltu.DM.02G032400.1)	NA	2074	Soltu.DM.02G032400.1
Soltu.DM.02G032410	chr02	44191512	44191742	-	CHIP_peak_11978	promoter-TSS (Soltu.DM.02G032410.1)	NA	406	Soltu.DM.02G032410.1
Soltu.DM.02G032440	chr02	44204732	44205016	-	CHIP_peak_11979	promoter-TSS (Soltu.DM.02G032440.1)	NA	795	Soltu.DM.02G032440.1
Soltu.DM.01G014670	chr01	30894886	30895349	+	CHIP_peak_1198	promoter-TSS (Soltu.DM.01G014670.1)	NA	-159	Soltu.DM.01G014670.1
Soltu.DM.02G032450	chr02	44207669	44207991	-	CHIP_peak_11980	promoter-TSS (Soltu.DM.02G032450.1)	NA	366	Soltu.DM.02G032450.1
Soltu.DM.02G032460	chr02	44209757	44210031	+	CHIP_peak_11981	promoter-TSS (Soltu.DM.02G032460.1)	NA	-22	Soltu.DM.02G032460.1
Soltu.DM.02G032480	chr02	44226267	44226969	-	CHIP_peak_11984	promoter-TSS (Soltu.DM.02G032480.2)	NA	1240	Soltu.DM.02G032480.2
Soltu.DM.02G032490	chr02	44230911	44231360	-	CHIP_peak_11986	promoter-TSS (Soltu.DM.02G032490.1)	NA	109	Soltu.DM.02G032490.1
Soltu.DM.02G032500	chr02	44232204	44232961	+	CHIP_peak_11988	promoter-TSS (Soltu.DM.02G032500.1)	NA	151	Soltu.DM.02G032500.1
Soltu.DM.02G032500	chr02	44234044	44234464	+	CHIP_peak_11989	promoter-TSS (Soltu.DM.02G032500.1)	NA	1823	Soltu.DM.02G032500.1
Soltu.DM.01G014680	chr01	30906533	30906734	+	CHIP_peak_1199	promoter-TSS (Soltu.DM.01G014680.1)	NA	487	Soltu.DM.01G014680.1
Soltu.DM.02G032510	chr02	44236833	44237053	+	CHIP_peak_11990	promoter-TSS (Soltu.DM.02G032510.1)	NA	50	Soltu.DM.02G032510.1
Soltu.DM.02G032520	chr02	44248124	44248820	-	CHIP_peak_11991	promoter-TSS (Soltu.DM.02G032520.1)	NA	120	Soltu.DM.02G032520.1
Soltu.DM.02G032530	chr02	44262804	44263727	+	CHIP_peak_11993	promoter-TSS (Soltu.DM.02G032530.1)	NA	-36	Soltu.DM.02G032530.1
Soltu.DM.02G032530	chr02	44271458	44272423	+	CHIP_peak_11994	TTS (Soltu.DM.02G032530.1)	NA	8639	Soltu.DM.02G032530.1
Soltu.DM.02G032540	chr02	44273488	44274352	+	CHIP_peak_11995	promoter-TSS (Soltu.DM.02G032540.2)	NA	23	Soltu.DM.02G032540.2
Soltu.DM.02G032540	chr02	44275027	44275329	+	CHIP_peak_11996	promoter-TSS (Soltu.DM.02G032540.2)	NA	1281	Soltu.DM.02G032540.2
Soltu.DM.02G032550	chr02	44278846	44279470	-	CHIP_peak_11997	promoter-TSS (Soltu.DM.02G032550.1)	NA	70	Soltu.DM.02G032550.1
Soltu.DM.01G014700	chr01	30945402	30945660	-	CHIP_peak_1200	promoter-TSS (Soltu.DM.01G014700.1)	NA	-39	Soltu.DM.01G014700.1
Soltu.DM.02G032560	chr02	44283628	44283829	+	CHIP_peak_12001	promoter-TSS (Soltu.DM.02G032560.1)	NA	96	Soltu.DM.02G032560.1
Soltu.DM.02G032560	chr02	44284450	44285044	+	CHIP_peak_12002	promoter-TSS (Soltu.DM.02G032560.1)	NA	1115	Soltu.DM.02G032560.1
Soltu.DM.02G032570	chr02	44286665	44287215	-	CHIP_peak_12003	promoter-TSS (Soltu.DM.02G032570.1)	NA	1782	Soltu.DM.02G032570.1
Soltu.DM.02G032570	chr02	44287884	44288186	-	CHIP_peak_12004	promoter-TSS (Soltu.DM.02G032570.1)	NA	687	Soltu.DM.02G032570.1
Soltu.DM.02G032570	chr02	44288365	44288832	-	CHIP_peak_12005	promoter-TSS (Soltu.DM.02G032570.1)	NA	124	Soltu.DM.02G032570.1
Soltu.DM.02G032580	chr02	44290767	44291773	-	CHIP_peak_12007	TTS (Soltu.DM.02G032580.2)	NA	3539	Soltu.DM.02G032580.2
Soltu.DM.02G032590	chr02	44294674	44295004	-	CHIP_peak_12008	intron (Soltu.DM.02G032590.1, intron 19 of 20)	NA	10154	Soltu.DM.02G032590.1
Soltu.DM.02G032590	chr02	44303809	44304294	-	CHIP_peak_12009	promoter-TSS (Soltu.DM.02G032590.1)	NA	942	Soltu.DM.02G032590.1
Soltu.DM.02G032600	chr02	44306385	44306843	-	CHIP_peak_12010	TTS (Soltu.DM.02G032600.1)	NA	3713	Soltu.DM.02G032600.1
Soltu.DM.02G032600	chr02	44309910	44310240	-	CHIP_peak_12011	promoter-TSS (Soltu.DM.02G032600.1)	NA	252	Soltu.DM.02G032600.1
Soltu.DM.02G032610	chr02	44310469	44310697	-	CHIP_peak_12012	exon (Soltu.DM.02G032610.1, exon 10 of 10)	NA	7454	Soltu.DM.02G032610.1
Soltu.DM.02G032610	chr02	44317777	44318742	-	CHIP_peak_12013	promoter-TSS (Soltu.DM.02G032610.1)	NA	-222	Soltu.DM.02G032610.1
Soltu.DM.02G032620	chr02	44324818	44325201	-	CHIP_peak_12014	promoter-TSS (Soltu.DM.02G032620.2)	NA	26	Soltu.DM.02G032620.2
Soltu.DM.02G032640	chr02	44335361	44335921	-	CHIP_peak_12015	promoter-TSS (Soltu.DM.02G032640.1)	NA	1709	Soltu.DM.02G032640.1
Soltu.DM.02G032640	chr02	44337239	44337862	-	CHIP_peak_12016	promoter-TSS (Soltu.DM.02G032640.1)	NA	-200	Soltu.DM.02G032640.1
Soltu.DM.02G032650	chr02	44338381	44339537	-	CHIP_peak_12017	TTS (Soltu.DM.02G032650.1)	NA	3971	Soltu.DM.02G032650.1
Soltu.DM.02G032660	chr02	44365003	44365271	-	CHIP_peak_12021	intron (Soltu.DM.02G032660.1, intron 4 of 6)	NA	5149	Soltu.DM.02G032660.1
Soltu.DM.02G032660	chr02	44365939	44366817	-	CHIP_peak_12022	intron (Soltu.DM.02G032660.1, intron 2 of 6)	NA	3908	Soltu.DM.02G032660.1
Soltu.DM.02G032660	chr02	44368942	44370370	-	CHIP_peak_12023	promoter-TSS (Soltu.DM.02G032660.1)	NA	630	Soltu.DM.02G032660.1
Soltu.DM.02G032670	chr02	44370705	44371353	-	CHIP_peak_12024	TTS (Soltu.DM.02G032670.2)	NA	3815	Soltu.DM.02G032670.2
Soltu.DM.02G032680	chr02	44376672	44377126	-	CHIP_peak_12025	intron (Soltu.DM.02G032680.1, intron 8 of 9)	NA	2995	Soltu.DM.02G032680.1
Soltu.DM.02G032680	chr02	44379810	44380227	-	CHIP_peak_12026	promoter-TSS (Soltu.DM.02G032680.1)	NA	-124	Soltu.DM.02G032680.1
Soltu.DM.02G032690	chr02	44382838	44383552	-	CHIP_peak_12029	exon (Soltu.DM.02G032690.1, exon 7 of 7)	NA	3087	Soltu.DM.02G032690.1
Soltu.DM.02G032690	chr02	44383996	44384203	-	CHIP_peak_12030	exon (Soltu.DM.02G032690.1, exon 4 of 7)	NA	2183	Soltu.DM.02G032690.1
Soltu.DM.02G032690	chr02	44385813	44387433	-	CHIP_peak_12031	promoter-TSS (Soltu.DM.02G032690.1)	NA	-341	Soltu.DM.02G032690.1
Soltu.DM.02G032700	chr02	44387941	44388201	-	CHIP_peak_12032	exon (Soltu.DM.02G032700.1, exon 7 of 7)	NA	3063	Soltu.DM.02G032700.1
Soltu.DM.02G032700	chr02	44390830	44391486	-	CHIP_peak_12033	promoter-TSS (Soltu.DM.02G032700.1)	NA	-24	Soltu.DM.02G032700.1
Soltu.DM.02G032710	chr02	44394088	44395020	+	CHIP_peak_12034	promoter-TSS (Soltu.DM.02G032710.1)	NA	-215	Soltu.DM.02G032710.1
Soltu.DM.02G032710	chr02	44395364	44395649	+	CHIP_peak_12035	promoter-TSS (Soltu.DM.02G032710.1)	NA	737	Soltu.DM.02G032710.1
Soltu.DM.02G032720	chr02	44400045	44400969	-	CHIP_peak_12037	promoter-TSS (Soltu.DM.02G032720.1)	NA	-207	Soltu.DM.02G032720.1
Soltu.DM.02G032730	chr02	44409278	44410704	-	CHIP_peak_12039	promoter-TSS (Soltu.DM.02G032730.1)	NA	-585	Soltu.DM.02G032730.1
Soltu.DM.02G032740	chr02	44412192	44412551	-	CHIP_peak_12040	intron (Soltu.DM.02G032740.1, intron 6 of 7)	NA	4188	Soltu.DM.02G032740.1
Soltu.DM.02G032740	chr02	44413927	44414578	-	CHIP_peak_12041	intron (Soltu.DM.02G032740.1, intron 3 of 7)	NA	2307	Soltu.DM.02G032740.1
Soltu.DM.02G032740	chr02	44416063	44416849	-	CHIP_peak_12042	promoter-TSS (Soltu.DM.02G032740.1)	NA	103	Soltu.DM.02G032740.1
Soltu.DM.02G032750	chr02	44422386	44422918	+	CHIP_peak_12047	promoter-TSS (Soltu.DM.02G032750.1)	NA	-237	Soltu.DM.02G032750.1
Soltu.DM.02G032800	chr02	44443308	44443601	-	CHIP_peak_12049	TTS (Soltu.DM.02G032800.1)	NA	4529	Soltu.DM.02G032800.1
Soltu.DM.02G032800	chr02	44444186	44444391	-	CHIP_peak_12050	exon (Soltu.DM.02G032800.1, exon 6 of 6)	NA	3695	Soltu.DM.02G032800.1
Soltu.DM.02G032800	chr02	44447791	44448197	-	CHIP_peak_12051	promoter-TSS (Soltu.DM.02G032800.1)	NA	-11	Soltu.DM.02G032800.1
Soltu.DM.02G032810	chr02	44451688	44451889	-	CHIP_peak_12053	exon (Soltu.DM.02G032810.1, exon 4 of 4)	NA	3459	Soltu.DM.02G032810.1
Soltu.DM.02G032810	chr02	44452181	44453461	-	CHIP_peak_12054	intron (Soltu.DM.02G032810.1, intron 3 of 3)	NA	2426	Soltu.DM.02G032810.1
Soltu.DM.02G032810	chr02	44454993	44455622	-	CHIP_peak_12055	promoter-TSS (Soltu.DM.02G032810.1)	NA	-60	Soltu.DM.02G032810.1
Soltu.DM.02G032830	chr02	44473986	44474467	+	CHIP_peak_12061	promoter-TSS (Soltu.DM.02G032830.2)	NA	69	Soltu.DM.02G032830.2
Soltu.DM.02G032830	chr02	44474837	44475094	+	CHIP_peak_12062	promoter-TSS (Soltu.DM.02G032830.2)	NA	808	Soltu.DM.02G032830.2
Soltu.DM.02G032830	chr02	44477256	44478326	+	CHIP_peak_12063	exon (Soltu.DM.02G032830.2, exon 7 of 7)	NA	3634	Soltu.DM.02G032830.2
Soltu.DM.02G032840	chr02	44479283	44479603	-	CHIP_peak_12064	TTS (Soltu.DM.02G032840.2)	NA	7184	Soltu.DM.02G032840.2
Soltu.DM.02G032840	chr02	44486324	44486650	-	CHIP_peak_12065	promoter-TSS (Soltu.DM.02G032840.2)	NA	140	Soltu.DM.02G032840.2
Soltu.DM.02G032850	chr02	44487787	44488004	+	CHIP_peak_12066	promoter-TSS (Soltu.DM.02G032850.1)	NA	87	Soltu.DM.02G032850.1
Soltu.DM.02G032860	chr02	44493763	44494013	-	CHIP_peak_12067	intron (Soltu.DM.02G032860.1, intron 3 of 5)	NA	3222	Soltu.DM.02G032860.1
Soltu.DM.02G032860	chr02	44495837	44496166	-	CHIP_peak_12068	promoter-TSS (Soltu.DM.02G032860.1)	NA	1109	Soltu.DM.02G032860.1
Soltu.DM.02G032860	chr02	44496805	44497424	-	CHIP_peak_12069	promoter-TSS (Soltu.DM.02G032860.1)	NA	-4	Soltu.DM.02G032860.1
Soltu.DM.01G014950	chr01	31651492	31651822	+	CHIP_peak_1207	promoter-TSS (Soltu.DM.01G014950.1)	NA	119	Soltu.DM.01G014950.1
Soltu.DM.02G032870	chr02	44502946	44503505	+	CHIP_peak_12071	promoter-TSS (Soltu.DM.02G032870.1)	NA	-111	Soltu.DM.02G032870.1
Soltu.DM.02G032870	chr02	44512328	44513740	+	CHIP_peak_12072	exon (Soltu.DM.02G032870.1, exon 14 of 14)	NA	9698	Soltu.DM.02G032870.1
Soltu.DM.02G032880	chr02	44513967	44514168	+	CHIP_peak_12073	promoter-TSS (Soltu.DM.02G032880.2)	NA	712	Soltu.DM.02G032880.2
Soltu.DM.02G032880	chr02	44516570	44517095	+	CHIP_peak_12074	exon (Soltu.DM.02G032880.2, exon 3 of 3)	NA	3477	Soltu.DM.02G032880.2
Soltu.DM.01G014950	chr01	31652563	31652978	+	CHIP_peak_1208	promoter-TSS (Soltu.DM.01G014950.1)	NA	1232	Soltu.DM.01G014950.1
Soltu.DM.02G032910	chr02	44536190	44537304	+	CHIP_peak_12081	promoter-TSS (Soltu.DM.02G032910.1)	NA	-379	Soltu.DM.02G032910.1
Soltu.DM.02G032910	chr02	44538451	44538752	+	CHIP_peak_12082	promoter-TSS (Soltu.DM.02G032910.1)	NA	1475	Soltu.DM.02G032910.1
Soltu.DM.02G032920	chr02	44544536	44545237	-	CHIP_peak_12083	promoter-TSS (Soltu.DM.02G032920.1)	NA	68	Soltu.DM.02G032920.1
Soltu.DM.02G032930	chr02	44546099	44546442	-	CHIP_peak_12084	TTS (Soltu.DM.02G032930.4)	NA	4801	Soltu.DM.02G032930.4
Soltu.DM.02G032930	chr02	44547044	44547346	-	CHIP_peak_12085	intron (Soltu.DM.02G032930.4, intron 8 of 8)	NA	3876	Soltu.DM.02G032930.4
Soltu.DM.02G032930	chr02	44549461	44553313	-	CHIP_peak_12086	promoter-TSS (Soltu.DM.02G032930.6)	NA	1207	Soltu.DM.02G032930.6
Soltu.DM.02G032940	chr02	44557583	44558166	-	CHIP_peak_12089	promoter-TSS (Soltu.DM.02G032940.1)	NA	1335	Soltu.DM.02G032940.1
Soltu.DM.01G014950	chr01	31653290	31653519	+	CHIP_peak_1209	promoter-TSS (Soltu.DM.01G014950.1)	NA	1866	Soltu.DM.01G014950.1
Soltu.DM.02G032940	chr02	44558671	44559287	-	CHIP_peak_12090	promoter-TSS (Soltu.DM.02G032940.1)	NA	230	Soltu.DM.02G032940.1
Soltu.DM.02G032960	chr02	44572604	44573396	+	CHIP_peak_12093	promoter-TSS (Soltu.DM.02G032960.1)	NA	-103	Soltu.DM.02G032960.1
Soltu.DM.02G032960	chr02	44574488	44575209	+	CHIP_peak_12094	promoter-TSS (Soltu.DM.02G032960.1)	NA	1745	Soltu.DM.02G032960.1
Soltu.DM.02G032970	chr02	44584859	44585459	+	CHIP_peak_12095	TTS (Soltu.DM.02G032970.2)	NA	10301	Soltu.DM.02G032970.2
Soltu.DM.02G032980	chr02	44587721	44588155	-	CHIP_peak_12096	promoter-TSS (Soltu.DM.02G032980.2)	NA	-13	Soltu.DM.02G032980.2
Soltu.DM.02G032990	chr02	44600484	44603687	+	CHIP_peak_12099	intron (Soltu.DM.02G032990.1, intron 3 of 4)	NA	2132	Soltu.DM.02G032990.1
Soltu.DM.01G000770	chr01	1121632	1122301	-	CHIP_peak_121	TTS (Soltu.DM.01G000770.1)	NA	3298	Soltu.DM.01G000770.1
Soltu.DM.02G032990	chr02	44603915	44604444	+	CHIP_peak_12100	TTS (Soltu.DM.02G032990.1)	NA	4226	Soltu.DM.02G032990.1
Soltu.DM.02G033010	chr02	44616081	44617259	-	CHIP_peak_12104	TTS (Soltu.DM.02G033010.2)	NA	4125	Soltu.DM.02G033010.2
Soltu.DM.02G033010	chr02	44620538	44621186	-	CHIP_peak_12105	promoter-TSS (Soltu.DM.02G033010.2)	NA	-67	Soltu.DM.02G033010.2
Soltu.DM.02G033030	chr02	44631351	44632035	-	CHIP_peak_12108	promoter-TSS (Soltu.DM.02G033030.1)	NA	1457	Soltu.DM.02G033030.1
Soltu.DM.02G033050	chr02	44640508	44641302	-	CHIP_peak_12110	promoter-TSS (Soltu.DM.02G033050.1)	NA	237	Soltu.DM.02G033050.1
Soltu.DM.02G033090	chr02	44679516	44679829	+	CHIP_peak_12114	promoter-TSS (Soltu.DM.02G033090.1)	NA	773	Soltu.DM.02G033090.1
Soltu.DM.02G033090	chr02	44680168	44680908	+	CHIP_peak_12115	promoter-TSS (Soltu.DM.02G033090.1)	NA	1639	Soltu.DM.02G033090.1
Soltu.DM.02G033110	chr02	44688468	44689078	+	CHIP_peak_12116	promoter-TSS (Soltu.DM.02G033110.1)	NA	-29	Soltu.DM.02G033110.1
Soltu.DM.02G033120	chr02	44702049	44702263	-	CHIP_peak_12117	promoter-TSS (Soltu.DM.02G033120.1)	NA	488	Soltu.DM.02G033120.1
Soltu.DM.01G015000	chr01	31770338	31770542	-	CHIP_peak_1212	TTS (Soltu.DM.01G015000.2)	NA	3237	Soltu.DM.01G015000.2
Soltu.DM.02G033140	chr02	44710327	44710845	-	CHIP_peak_12120	promoter-TSS (Soltu.DM.02G033140.1)	NA	1765	Soltu.DM.02G033140.1
Soltu.DM.02G033150	chr02	44712948	44713265	-	CHIP_peak_12121	TTS (Soltu.DM.02G033150.2)	NA	6282	Soltu.DM.02G033150.2
Soltu.DM.02G033160	chr02	44730697	44730909	+	CHIP_peak_12122	exon (Soltu.DM.02G033160.1, exon 16 of 16)	NA	8762	Soltu.DM.02G033160.1
Soltu.DM.02G033160	chr02	44731669	44731972	+	CHIP_peak_12123	TTS (Soltu.DM.02G033160.1)	NA	9779	Soltu.DM.02G033160.1
Soltu.DM.02G033170	chr02	44737441	44738370	+	CHIP_peak_12126	promoter-TSS (Soltu.DM.02G033170.1)	NA	-244	Soltu.DM.02G033170.1
Soltu.DM.02G033170	chr02	44739659	44740517	+	CHIP_peak_12127	promoter-TSS (Soltu.DM.02G033170.1)	NA	1939	Soltu.DM.02G033170.1
Soltu.DM.02G033170	chr02	44741827	44742478	+	CHIP_peak_12128	exon (Soltu.DM.02G033170.1, exon 6 of 6)	NA	4003	Soltu.DM.02G033170.1
Soltu.DM.02G033170	chr02	44743089	44743510	+	CHIP_peak_12129	TTS (Soltu.DM.02G033170.1)	NA	5150	Soltu.DM.02G033170.1
Soltu.DM.01G015000	chr01	31773169	31773846	-	CHIP_peak_1213	promoter-TSS (Soltu.DM.01G015000.2)	NA	170	Soltu.DM.01G015000.2
Soltu.DM.02G033180	chr02	44746540	44747050	-	CHIP_peak_12132	TTS (Soltu.DM.02G033180.1)	NA	1263	Soltu.DM.02G033180.1
Soltu.DM.02G033180	chr02	44747807	44748194	-	CHIP_peak_12133	promoter-TSS (Soltu.DM.02G033180.1)	NA	58	Soltu.DM.02G033180.1
Soltu.DM.02G033190	chr02	44751206	44751411	-	CHIP_peak_12134	exon (Soltu.DM.02G033190.1, exon 18 of 25)	NA	5662	Soltu.DM.02G033190.1
Soltu.DM.02G033200	chr02	44760283	44760535	-	CHIP_peak_12135	promoter-TSS (Soltu.DM.02G033200.1)	NA	82	Soltu.DM.02G033200.1
Soltu.DM.02G033220	chr02	44777951	44778413	+	CHIP_peak_12139	promoter-TSS (Soltu.DM.02G033220.1)	NA	167	Soltu.DM.02G033220.1
Soltu.DM.02G033220	chr02	44784560	44784853	+	CHIP_peak_12140	TTS (Soltu.DM.02G033220.1)	NA	6691	Soltu.DM.02G033220.1
Soltu.DM.02G033230	chr02	44797804	44798460	+	CHIP_peak_12145	promoter-TSS (Soltu.DM.02G033230.1)	NA	-67	Soltu.DM.02G033230.1
Soltu.DM.02G033230	chr02	44798907	44799742	+	CHIP_peak_12146	promoter-TSS (Soltu.DM.02G033230.1)	NA	1125	Soltu.DM.02G033230.1
Soltu.DM.02G033230	chr02	44799993	44801329	+	CHIP_peak_12147	intron (Soltu.DM.02G033230.1, intron 5 of 5)	NA	2462	Soltu.DM.02G033230.1
Soltu.DM.02G033230	chr02	44801592	44801938	+	CHIP_peak_12148	TTS (Soltu.DM.02G033230.1)	NA	3566	Soltu.DM.02G033230.1
Soltu.DM.02G033240	chr02	44820070	44820818	+	CHIP_peak_12150	promoter-TSS (Soltu.DM.02G033240.2)	NA	26	Soltu.DM.02G033240.2
Soltu.DM.02G033270	chr02	44846908	44848456	-	CHIP_peak_12151	promoter-TSS (Soltu.DM.02G033270.1)	NA	-74	Soltu.DM.02G033270.1
Soltu.DM.02G033280	chr02	44851879	44852268	-	CHIP_peak_12155	TTS (Soltu.DM.02G033280.1)	NA	2301	Soltu.DM.02G033280.1
Soltu.DM.02G033310	chr02	44869303	44869658	-	CHIP_peak_12159	TTS (Soltu.DM.02G033310.2)	NA	17947	Soltu.DM.02G033310.2
Soltu.DM.02G033310	chr02	44887290	44890326	-	CHIP_peak_12160	promoter-TSS (Soltu.DM.02G033310.2)	NA	-1381	Soltu.DM.02G033310.2
Soltu.DM.02G033350	chr02	44913251	44913484	-	CHIP_peak_12165	promoter-TSS (Soltu.DM.02G033350.1)	NA	1810	Soltu.DM.02G033350.1
Soltu.DM.02G033350	chr02	44914871	44915353	-	CHIP_peak_12166	promoter-TSS (Soltu.DM.02G033350.1)	NA	65	Soltu.DM.02G033350.1
Soltu.DM.02G033360	chr02	44928089	44928290	+	CHIP_peak_12167	exon (Soltu.DM.02G033360.1, exon 6 of 6)	NA	3206	Soltu.DM.02G033360.1
Soltu.DM.02G033360	chr02	44928588	44929822	+	CHIP_peak_12168	TTS (Soltu.DM.02G033360.1)	NA	4222	Soltu.DM.02G033360.1
Soltu.DM.02G033370	chr02	44934678	44935738	+	CHIP_peak_12169	TTS (Soltu.DM.02G033370.1)	NA	5181	Soltu.DM.02G033370.1
Soltu.DM.02G033380	chr02	44941039	44941275	+	CHIP_peak_12171	exon (Soltu.DM.02G033380.1, exon 3 of 3)	NA	3030	Soltu.DM.02G033380.1
Soltu.DM.02G033380	chr02	44941510	44942974	+	CHIP_peak_12172	TTS (Soltu.DM.02G033380.1)	NA	4115	Soltu.DM.02G033380.1
Soltu.DM.02G033390	chr02	44946385	44946996	+	CHIP_peak_12173	exon (Soltu.DM.02G033390.2, exon 4 of 4)	NA	4334	Soltu.DM.02G033390.2
Soltu.DM.02G033400	chr02	44948432	44948633	-	CHIP_peak_12174	promoter-TSS (Soltu.DM.02G033400.1)	NA	187	Soltu.DM.02G033400.1
Soltu.DM.02G033410	chr02	44951664	44952145	+	CHIP_peak_12176	promoter-TSS (Soltu.DM.02G033410.3)	NA	-103	Soltu.DM.02G033410.3
Soltu.DM.02G033420	chr02	44961520	44961732	-	CHIP_peak_12177	promoter-TSS (Soltu.DM.02G033420.1)	NA	410	Soltu.DM.02G033420.1
Soltu.DM.02G033430	chr02	44966570	44967084	+	CHIP_peak_12180	promoter-TSS (Soltu.DM.02G033430.1)	NA	7	Soltu.DM.02G033430.1
Soltu.DM.02G033430	chr02	44969713	44970948	+	CHIP_peak_12181	intron (Soltu.DM.02G033430.1, intron 5 of 5)	NA	3510	Soltu.DM.02G033430.1
Soltu.DM.02G033440	chr02	44974290	44976379	+	CHIP_peak_12184	promoter-TSS (Soltu.DM.02G033440.1)	NA	-882	Soltu.DM.02G033440.1
Soltu.DM.02G033440	chr02	44979529	44979764	+	CHIP_peak_12185	TTS (Soltu.DM.02G033440.1)	NA	3430	Soltu.DM.02G033440.1
Soltu.DM.02G033450	chr02	44980279	44981207	-	CHIP_peak_12186	intron (Soltu.DM.02G033450.1, intron 2 of 2)	NA	2262	Soltu.DM.02G033450.1
Soltu.DM.02G033450	chr02	44981992	44982229	-	CHIP_peak_12187	promoter-TSS (Soltu.DM.02G033450.1)	NA	895	Soltu.DM.02G033450.1
Soltu.DM.02G033450	chr02	44982565	44983382	-	CHIP_peak_12188	promoter-TSS (Soltu.DM.02G033450.1)	NA	32	Soltu.DM.02G033450.1
Soltu.DM.02G033460	chr02	44991707	44992378	+	CHIP_peak_12196	promoter-TSS (Soltu.DM.02G033460.3)	NA	-18	Soltu.DM.02G033460.3
Soltu.DM.02G033460	chr02	44995854	44996064	+	CHIP_peak_12197	TTS (Soltu.DM.02G033460.1)	NA	3899	Soltu.DM.02G033460.1
Soltu.DM.02G033520	chr02	45022932	45023317	+	CHIP_peak_12198	promoter-TSS (Soltu.DM.02G033520.2)	NA	77	Soltu.DM.02G033520.2
Soltu.DM.02G033550	chr02	45035847	45036048	+	CHIP_peak_12199	TTS (Soltu.DM.02G033550.1)	NA	3873	Soltu.DM.02G033550.1
Soltu.DM.01G000770	chr01	1122842	1123338	-	CHIP_peak_122	intron (Soltu.DM.01G000770.1, intron 2 of 2)	NA	2174	Soltu.DM.01G000770.1
Soltu.DM.01G015090	chr01	32236341	32237155	-	CHIP_peak_1220	exon (Soltu.DM.01G015090.1, exon 15 of 15)	NA	4955	Soltu.DM.01G015090.1
Soltu.DM.02G033570	chr02	45043164	45044163	+	CHIP_peak_12201	promoter-TSS (Soltu.DM.02G033570.1)	NA	260	Soltu.DM.02G033570.1
Soltu.DM.02G033570	chr02	45047539	45047796	+	CHIP_peak_12202	intron (Soltu.DM.02G033570.1, intron 11 of 11)	NA	4264	Soltu.DM.02G033570.1
Soltu.DM.02G033570	chr02	45047950	45050189	+	CHIP_peak_12203	TTS (Soltu.DM.02G033570.1)	NA	5666	Soltu.DM.02G033570.1
Soltu.DM.02G033590	chr02	45050624	45051447	-	CHIP_peak_12204	TTS (Soltu.DM.02G033590.1)	NA	5528	Soltu.DM.02G033590.1
Soltu.DM.02G033590	chr02	45056285	45056667	-	CHIP_peak_12205	promoter-TSS (Soltu.DM.02G033590.1)	NA	87	Soltu.DM.02G033590.1
Soltu.DM.02G033600	chr02	45057296	45057497	-	CHIP_peak_12206	TTS (Soltu.DM.02G033600.1)	NA	8668	Soltu.DM.02G033600.1
Soltu.DM.02G033600	chr02	45058479	45058740	-	CHIP_peak_12207	intron (Soltu.DM.02G033600.1, intron 14 of 15)	NA	7455	Soltu.DM.02G033600.1
Soltu.DM.02G033600	chr02	45061784	45061985	-	CHIP_peak_12208	intron (Soltu.DM.02G033600.1, intron 8 of 15)	NA	4180	Soltu.DM.02G033600.1
Soltu.DM.02G033610	chr02	45068912	45069228	+	CHIP_peak_12209	promoter-TSS (Soltu.DM.02G033610.1)	NA	-42	Soltu.DM.02G033610.1
Soltu.DM.02G033620	chr02	45070951	45071382	+	CHIP_peak_12210	promoter-TSS (Soltu.DM.02G033620.1)	NA	96	Soltu.DM.02G033620.1
Soltu.DM.02G033630	chr02	45079448	45079657	-	CHIP_peak_12212	promoter-TSS (Soltu.DM.02G033630.1)	NA	941	Soltu.DM.02G033630.1
Soltu.DM.02G033650	chr02	45090002	45091035	+	CHIP_peak_12213	promoter-TSS (Soltu.DM.02G033650.1)	NA	-134	Soltu.DM.02G033650.1
Soltu.DM.02G033650	chr02	45092646	45092926	+	CHIP_peak_12214	intron (Soltu.DM.02G033650.1, intron 2 of 3)	NA	2134	Soltu.DM.02G033650.1
Soltu.DM.02G033650	chr02	45093703	45093999	+	CHIP_peak_12215	exon (Soltu.DM.02G033650.1, exon 4 of 4)	NA	3199	Soltu.DM.02G033650.1
Soltu.DM.02G033660	chr02	45096270	45096590	+	CHIP_peak_12216	TTS (Soltu.DM.02G033660.1)	NA	1818	Soltu.DM.02G033660.1
Soltu.DM.02G033670	chr02	45098204	45098872	-	CHIP_peak_12217	TTS (Soltu.DM.02G033670.1)	NA	1844	Soltu.DM.02G033670.1
Soltu.DM.02G033670	chr02	45099283	45099780	-	CHIP_peak_12218	promoter-TSS (Soltu.DM.02G033670.1)	NA	851	Soltu.DM.02G033670.1
Soltu.DM.02G033670	chr02	45100154	45100633	-	CHIP_peak_12219	promoter-TSS (Soltu.DM.02G033670.1)	NA	-11	Soltu.DM.02G033670.1
Soltu.DM.01G015110	chr01	32587158	32587441	-	CHIP_peak_1222	intron (Soltu.DM.01G015110.1, intron 5 of 5)	NA	4723	Soltu.DM.01G015110.1
Soltu.DM.02G033680	chr02	45113615	45114305	+	CHIP_peak_12222	promoter-TSS (Soltu.DM.02G033680.1)	NA	18	Soltu.DM.02G033680.1
Soltu.DM.02G033680	chr02	45116791	45117180	+	CHIP_peak_12223	exon (Soltu.DM.02G033680.1, exon 1 of 1)	NA	3043	Soltu.DM.02G033680.1
Soltu.DM.02G033690	chr02	45119701	45120497	+	CHIP_peak_12224	promoter-TSS (Soltu.DM.02G033690.4)	NA	54	Soltu.DM.02G033690.4
Soltu.DM.02G033700	chr02	45126625	45127315	-	CHIP_peak_12225	promoter-TSS (Soltu.DM.02G033700.1)	NA	277	Soltu.DM.02G033700.1
Soltu.DM.02G033740	chr02	45138634	45139630	+	CHIP_peak_12228	promoter-TSS (Soltu.DM.02G033740.1)	NA	-42	Soltu.DM.02G033740.1
Soltu.DM.02G033750	chr02	45143157	45143405	-	CHIP_peak_12229	TTS (Soltu.DM.02G033750.1)	NA	4384	Soltu.DM.02G033750.1
Soltu.DM.01G015110	chr01	32588741	32589090	-	CHIP_peak_1223	intron (Soltu.DM.01G015110.1, intron 3 of 5)	NA	3107	Soltu.DM.01G015110.1
Soltu.DM.02G033750	chr02	45147383	45147750	-	CHIP_peak_12230	promoter-TSS (Soltu.DM.02G033750.1)	NA	99	Soltu.DM.02G033750.1
Soltu.DM.02G033760	chr02	45150102	45150390	+	CHIP_peak_12232	promoter-TSS (Soltu.DM.02G033760.1)	NA	18	Soltu.DM.02G033760.1
Soltu.DM.02G033770	chr02	45158063	45159153	+	CHIP_peak_12235	promoter-TSS (Soltu.DM.02G033770.1)	NA	514	Soltu.DM.02G033770.1
Soltu.DM.02G033780	chr02	45163332	45164098	-	CHIP_peak_12236	promoter-TSS (Soltu.DM.02G033780.6)	NA	-96	Soltu.DM.02G033780.6
Soltu.DM.02G033790	chr02	45167823	45168276	-	CHIP_peak_12237	promoter-TSS (Soltu.DM.02G033790.1)	NA	-77	Soltu.DM.02G033790.1
Soltu.DM.02G033800	chr02	45170377	45170717	-	CHIP_peak_12238	promoter-TSS (Soltu.DM.02G033800.1)	NA	-139	Soltu.DM.02G033800.1
Soltu.DM.01G015110	chr01	32591792	32592157	-	CHIP_peak_1224	promoter-TSS (Soltu.DM.01G015110.1)	NA	48	Soltu.DM.01G015110.1
Soltu.DM.02G033820	chr02	45190776	45192086	+	CHIP_peak_12244	promoter-TSS (Soltu.DM.02G033820.1)	NA	-262	Soltu.DM.02G033820.1
Soltu.DM.02G033820	chr02	45192383	45193041	+	CHIP_peak_12245	promoter-TSS (Soltu.DM.02G033820.1)	NA	1019	Soltu.DM.02G033820.1
Soltu.DM.02G033830	chr02	45194381	45194625	-	CHIP_peak_12246	promoter-TSS (Soltu.DM.02G033830.1)	NA	1833	Soltu.DM.02G033830.1
Soltu.DM.02G033840	chr02	45197031	45197432	-	CHIP_peak_12247	exon (Soltu.DM.02G033840.2, exon 17 of 17)	NA	9807	Soltu.DM.02G033840.2
Soltu.DM.02G033850	chr02	45210285	45210531	-	CHIP_peak_12248	TTS (Soltu.DM.02G033850.1)	NA	3990	Soltu.DM.02G033850.1
Soltu.DM.02G033860	chr02	45221218	45221582	-	CHIP_peak_12249	promoter-TSS (Soltu.DM.02G033860.1)	NA	394	Soltu.DM.02G033860.1
Soltu.DM.02G033870	chr02	45222154	45223282	-	CHIP_peak_12250	promoter-TSS (Soltu.DM.02G033870.1)	NA	1016	Soltu.DM.02G033870.1
Soltu.DM.02G033880	chr02	45229196	45229998	-	CHIP_peak_12251	promoter-TSS (Soltu.DM.02G033880.1)	NA	-29	Soltu.DM.02G033880.1
Soltu.DM.02G033890	chr02	45233052	45233544	+	CHIP_peak_12254	promoter-TSS (Soltu.DM.02G033890.1)	NA	14	Soltu.DM.02G033890.1
Soltu.DM.02G033890	chr02	45240507	45241970	+	CHIP_peak_12255	TTS (Soltu.DM.02G033890.1)	NA	7954	Soltu.DM.02G033890.1
Soltu.DM.02G033900	chr02	45247965	45248166	+	CHIP_peak_12256	exon (Soltu.DM.02G033900.1, exon 16 of 16)	NA	6687	Soltu.DM.02G033900.1
Soltu.DM.02G033900	chr02	45248346	45249071	+	CHIP_peak_12257	TTS (Soltu.DM.02G033900.6)	NA	7208	Soltu.DM.02G033900.6
Soltu.DM.02G033920	chr02	45254400	45254696	+	CHIP_peak_12259	TTS (Soltu.DM.02G033920.1)	NA	902	Soltu.DM.02G033920.1
Soltu.DM.01G015190	chr01	32754546	32754873	-	CHIP_peak_1226	exon (Soltu.DM.01G015190.1, exon 9 of 9)	NA	4478	Soltu.DM.01G015190.1
Soltu.DM.02G033940	chr02	45275115	45275582	+	CHIP_peak_12266	promoter-TSS (Soltu.DM.02G033940.1)	NA	485	Soltu.DM.02G033940.1
Soltu.DM.02G033940	chr02	45279802	45280003	+	CHIP_peak_12267	intron (Soltu.DM.02G033940.1, intron 9 of 15)	NA	5039	Soltu.DM.02G033940.1
Soltu.DM.02G033960	chr02	45297255	45297749	-	CHIP_peak_12268	promoter-TSS (Soltu.DM.02G033960.2)	NA	-66	Soltu.DM.02G033960.2
Soltu.DM.01G015190	chr01	32758664	32759782	-	CHIP_peak_1227	promoter-TSS (Soltu.DM.01G015190.1)	NA	-36	Soltu.DM.01G015190.1
Soltu.DM.02G033970	chr02	45308419	45310911	-	CHIP_peak_12273	promoter-TSS (Soltu.DM.02G033970.1)	NA	-365	Soltu.DM.02G033970.1
Soltu.DM.02G033980	chr02	45313038	45314656	-	CHIP_peak_12274	TTS (Soltu.DM.02G033980.1)	NA	5701	Soltu.DM.02G033980.1
Soltu.DM.02G033980	chr02	45319361	45320031	-	CHIP_peak_12275	promoter-TSS (Soltu.DM.02G033980.1)	NA	-148	Soltu.DM.02G033980.1
Soltu.DM.02G033990	chr02	45321626	45321827	+	CHIP_peak_12276	promoter-TSS (Soltu.DM.02G033990.1)	NA	-62	Soltu.DM.02G033990.1
Soltu.DM.02G033990	chr02	45323130	45323431	+	CHIP_peak_12277	promoter-TSS (Soltu.DM.02G033990.1)	NA	1492	Soltu.DM.02G033990.1
Soltu.DM.02G033990	chr02	45324348	45324598	+	CHIP_peak_12278	exon (Soltu.DM.02G033990.1, exon 7 of 7)	NA	2685	Soltu.DM.02G033990.1
Soltu.DM.02G034000	chr02	45324814	45325099	-	CHIP_peak_12279	exon (Soltu.DM.02G034000.1, exon 11 of 11)	NA	4953	Soltu.DM.02G034000.1
Soltu.DM.01G015210	chr01	32826930	32827142	+	CHIP_peak_1228	TTS (Soltu.DM.01G015210.2)	NA	9541	Soltu.DM.01G015210.2
Soltu.DM.02G034010	chr02	45330434	45330763	-	CHIP_peak_12280	exon (Soltu.DM.02G034010.2, exon 12 of 12)	NA	6258	Soltu.DM.02G034010.2
Soltu.DM.02G034010	chr02	45335995	45336196	-	CHIP_peak_12281	promoter-TSS (Soltu.DM.02G034010.2)	NA	761	Soltu.DM.02G034010.2
Soltu.DM.02G034010	chr02	45336793	45337661	-	CHIP_peak_12282	promoter-TSS (Soltu.DM.02G034010.2)	NA	-371	Soltu.DM.02G034010.2
Soltu.DM.02G034020	chr02	45341479	45341986	-	CHIP_peak_12283	promoter-TSS (Soltu.DM.02G034020.1)	NA	58	Soltu.DM.02G034020.1
Soltu.DM.02G034030	chr02	45347091	45347937	-	CHIP_peak_12284	promoter-TSS (Soltu.DM.02G034030.1)	NA	1146	Soltu.DM.02G034030.1
Soltu.DM.02G034030	chr02	45348230	45348933	-	CHIP_peak_12285	promoter-TSS (Soltu.DM.02G034030.1)	NA	79	Soltu.DM.02G034030.1
Soltu.DM.01G015220	chr01	32860880	32861559	+	CHIP_peak_1229	intron (Soltu.DM.01G015220.1, intron 3 of 5)	NA	10034	Soltu.DM.01G015220.1
Soltu.DM.02G034040	chr02	45355668	45355907	-	CHIP_peak_12292	TTS (Soltu.DM.02G034040.1)	NA	3690	Soltu.DM.02G034040.1
Soltu.DM.01G000770	chr01	1125254	1125526	-	CHIP_peak_123	promoter-TSS (Soltu.DM.01G000770.1)	NA	-126	Soltu.DM.01G000770.1
Soltu.DM.02G034050	chr02	45371191	45371549	+	CHIP_peak_12300	promoter-TSS (Soltu.DM.02G034050.1)	NA	217	Soltu.DM.02G034050.1
Soltu.DM.02G034050	chr02	45376219	45377068	+	CHIP_peak_12301	TTS (Soltu.DM.02G034050.1)	NA	5490	Soltu.DM.02G034050.1
Soltu.DM.02G034060	chr02	45378259	45378595	+	CHIP_peak_12302	promoter-TSS (Soltu.DM.02G034060.1)	NA	-56	Soltu.DM.02G034060.1
Soltu.DM.02G034070	chr02	45386248	45386783	-	CHIP_peak_12303	promoter-TSS (Soltu.DM.02G034070.1)	NA	18	Soltu.DM.02G034070.1
Soltu.DM.02G034080	chr02	45388555	45389356	+	CHIP_peak_12305	promoter-TSS (Soltu.DM.02G034080.1)	NA	-208	Soltu.DM.02G034080.1
Soltu.DM.02G034100	chr02	45414696	45415393	+	CHIP_peak_12312	promoter-TSS (Soltu.DM.02G034100.1)	NA	-78	Soltu.DM.02G034100.1
Soltu.DM.02G034100	chr02	45415738	45416729	+	CHIP_peak_12313	promoter-TSS (Soltu.DM.02G034100.1)	NA	1111	Soltu.DM.02G034100.1
Soltu.DM.02G034100	chr02	45417626	45417928	+	CHIP_peak_12314	exon (Soltu.DM.02G034100.1, exon 3 of 3)	NA	2655	Soltu.DM.02G034100.1
Soltu.DM.02G034100	chr02	45418293	45419088	+	CHIP_peak_12315	TTS (Soltu.DM.02G034100.1)	NA	3568	Soltu.DM.02G034100.1
Soltu.DM.02G034130	chr02	45428689	45429550	-	CHIP_peak_12316	promoter-TSS (Soltu.DM.02G034130.1)	NA	-155	Soltu.DM.02G034130.1
Soltu.DM.02G034160	chr02	45468692	45468897	-	CHIP_peak_12319	TTS (Soltu.DM.02G034160.1)	NA	6768	Soltu.DM.02G034160.1
Soltu.DM.01G015240	chr01	32886972	32888111	+	CHIP_peak_1232	promoter-TSS (Soltu.DM.01G015240.2)	NA	-436	Soltu.DM.01G015240.2
Soltu.DM.02G034160	chr02	45469608	45469859	-	CHIP_peak_12320	exon (Soltu.DM.02G034160.1, exon 2 of 2)	NA	5829	Soltu.DM.02G034160.1
Soltu.DM.02G034160	chr02	45470588	45470929	-	CHIP_peak_12321	exon (Soltu.DM.02G034160.1, exon 2 of 2)	NA	4804	Soltu.DM.02G034160.1
Soltu.DM.02G034160	chr02	45471820	45473338	-	CHIP_peak_12322	intron (Soltu.DM.02G034160.1, intron 1 of 1)	NA	2983	Soltu.DM.02G034160.1
Soltu.DM.02G034160	chr02	45474041	45474346	-	CHIP_peak_12323	promoter-TSS (Soltu.DM.02G034160.1)	NA	1369	Soltu.DM.02G034160.1
Soltu.DM.02G034160	chr02	45474836	45475886	-	CHIP_peak_12324	promoter-TSS (Soltu.DM.02G034160.1)	NA	201	Soltu.DM.02G034160.1
Soltu.DM.02G034170	chr02	45483209	45484203	-	CHIP_peak_12325	promoter-TSS (Soltu.DM.02G034170.1)	NA	291	Soltu.DM.02G034170.1
Soltu.DM.02G034180	chr02	45484598	45485031	+	CHIP_peak_12326	promoter-TSS (Soltu.DM.02G034180.2)	NA	179	Soltu.DM.02G034180.2
Soltu.DM.02G034180	chr02	45485189	45485622	+	CHIP_peak_12327	promoter-TSS (Soltu.DM.02G034180.2)	NA	770	Soltu.DM.02G034180.2
Soltu.DM.02G034180	chr02	45485996	45486447	+	CHIP_peak_12328	promoter-TSS (Soltu.DM.02G034180.2)	NA	1586	Soltu.DM.02G034180.2
Soltu.DM.02G034200	chr02	45486619	45487151	-	CHIP_peak_12329	exon (Soltu.DM.02G034200.1, exon 6 of 6)	NA	3067	Soltu.DM.02G034200.1
Soltu.DM.01G015290	chr01	33351268	33351778	+	CHIP_peak_1233	promoter-TSS (Soltu.DM.01G015290.1)	NA	1848	Soltu.DM.01G015290.1
Soltu.DM.02G034200	chr02	45489726	45490249	-	CHIP_peak_12330	promoter-TSS (Soltu.DM.02G034200.1)	NA	-35	Soltu.DM.02G034200.1
Soltu.DM.02G034210	chr02	45492618	45493265	+	CHIP_peak_12331	promoter-TSS (Soltu.DM.02G034210.1)	NA	25	Soltu.DM.02G034210.1
Soltu.DM.02G034220	chr02	45497920	45498331	+	CHIP_peak_12332	promoter-TSS (Soltu.DM.02G034220.1)	NA	196	Soltu.DM.02G034220.1
Soltu.DM.02G034240	chr02	45509547	45509757	-	CHIP_peak_12333	promoter-TSS (Soltu.DM.02G034240.1)	NA	214	Soltu.DM.02G034240.1
Soltu.DM.02G034260	chr02	45516244	45516947	-	CHIP_peak_12335	promoter-TSS (Soltu.DM.02G034260.1)	NA	-98	Soltu.DM.02G034260.1
Soltu.DM.02G034270	chr02	45527871	45528160	+	CHIP_peak_12340	promoter-TSS (Soltu.DM.02G034270.1)	NA	115	Soltu.DM.02G034270.1
Soltu.DM.02G034310	chr02	45562130	45563225	+	CHIP_peak_12351	promoter-TSS (Soltu.DM.02G034310.4)	NA	-303	Soltu.DM.02G034310.4
Soltu.DM.01G015430	chr01	33715738	33716284	+	CHIP_peak_1236	promoter-TSS (Soltu.DM.01G015430.1)	NA	70	Soltu.DM.01G015430.1
Soltu.DM.02G034340	chr02	45589282	45590533	+	CHIP_peak_12361	promoter-TSS (Soltu.DM.02G034340.1)	NA	-338	Soltu.DM.02G034340.1
Soltu.DM.02G034340	chr02	45595416	45595713	+	CHIP_peak_12362	exon (Soltu.DM.02G034340.1, exon 7 of 7)	NA	5319	Soltu.DM.02G034340.1
Soltu.DM.02G034350	chr02	45603547	45604153	+	CHIP_peak_12366	promoter-TSS (Soltu.DM.02G034350.5)	NA	134	Soltu.DM.02G034350.5
Soltu.DM.02G034360	chr02	45607420	45607980	+	CHIP_peak_12367	promoter-TSS (Soltu.DM.02G034360.1)	NA	264	Soltu.DM.02G034360.1
Soltu.DM.02G034360	chr02	45608528	45608772	+	CHIP_peak_12368	promoter-TSS (Soltu.DM.02G034360.1)	NA	1214	Soltu.DM.02G034360.1
Soltu.DM.02G034360	chr02	45609522	45610328	+	CHIP_peak_12369	TTS (Soltu.DM.02G034360.1)	NA	2489	Soltu.DM.02G034360.1
Soltu.DM.02G034380	chr02	45618597	45618818	-	CHIP_peak_12370	promoter-TSS (Soltu.DM.02G034380.2)	NA	863	Soltu.DM.02G034380.2
Soltu.DM.02G034380	chr02	45619447	45620130	-	CHIP_peak_12371	promoter-TSS (Soltu.DM.02G034380.1)	NA	-78	Soltu.DM.02G034380.1
Soltu.DM.02G034400	chr02	45633667	45634209	-	CHIP_peak_12375	promoter-TSS (Soltu.DM.02G034400.1)	NA	-247	Soltu.DM.02G034400.1
Soltu.DM.02G034410	chr02	45635168	45635440	-	CHIP_peak_12376	promoter-TSS (Soltu.DM.02G034410.1)	NA	245	Soltu.DM.02G034410.1
Soltu.DM.02G034420	chr02	45644489	45644959	-	CHIP_peak_12377	promoter-TSS (Soltu.DM.02G034420.1)	NA	46	Soltu.DM.02G034420.1
Soltu.DM.02G034430	chr02	45647357	45647735	-	CHIP_peak_12378	TTS (Soltu.DM.02G034430.1)	NA	2793	Soltu.DM.02G034430.1
Soltu.DM.02G034450	chr02	45655543	45656809	+	CHIP_peak_12380	promoter-TSS (Soltu.DM.02G034450.1)	NA	-164	Soltu.DM.02G034450.1
Soltu.DM.02G034450	chr02	45659451	45659685	+	CHIP_peak_12381	exon (Soltu.DM.02G034450.1, exon 5 of 5)	NA	3228	Soltu.DM.02G034450.1
Soltu.DM.02G034450	chr02	45659928	45661688	+	CHIP_peak_12382	TTS (Soltu.DM.02G034450.1)	NA	4468	Soltu.DM.02G034450.1
Soltu.DM.02G034460	chr02	45666393	45667385	+	CHIP_peak_12386	promoter-TSS (Soltu.DM.02G034460.1)	NA	-267	Soltu.DM.02G034460.1
Soltu.DM.02G034460	chr02	45669494	45670400	+	CHIP_peak_12387	exon (Soltu.DM.02G034460.1, exon 5 of 6)	NA	2791	Soltu.DM.02G034460.1
Soltu.DM.02G034460	chr02	45671468	45671682	+	CHIP_peak_12388	TTS (Soltu.DM.02G034460.1)	NA	4419	Soltu.DM.02G034460.1
Soltu.DM.02G034470	chr02	45673702	45674483	+	CHIP_peak_12389	promoter-TSS (Soltu.DM.02G034470.1)	NA	57	Soltu.DM.02G034470.1
Soltu.DM.02G034470	chr02	45682186	45682975	+	CHIP_peak_12390	TTS (Soltu.DM.02G034470.1)	NA	8545	Soltu.DM.02G034470.1
Soltu.DM.02G034480	chr02	45685959	45686557	+	CHIP_peak_12391	TTS (Soltu.DM.02G034480.1)	NA	3676	Soltu.DM.02G034480.1
Soltu.DM.02G034510	chr02	45699850	45700484	-	CHIP_peak_12392	TTS (Soltu.DM.02G034510.4)	NA	3467	Soltu.DM.02G034510.4
Soltu.DM.02G034510	chr02	45703007	45704207	-	CHIP_peak_12393	promoter-TSS (Soltu.DM.02G034510.4)	NA	27	Soltu.DM.02G034510.4
Soltu.DM.02G034520	chr02	45716475	45716724	-	CHIP_peak_12395	promoter-TSS (Soltu.DM.02G034520.2)	NA	128	Soltu.DM.02G034520.2
Soltu.DM.02G034530	chr02	45720214	45720640	+	CHIP_peak_12396	promoter-TSS (Soltu.DM.02G034530.1)	NA	261	Soltu.DM.02G034530.1
Soltu.DM.02G034540	chr02	45724344	45724891	-	CHIP_peak_12397	TTS (Soltu.DM.02G034540.2)	NA	3284	Soltu.DM.02G034540.2
Soltu.DM.02G034540	chr02	45726769	45727081	-	CHIP_peak_12398	promoter-TSS (Soltu.DM.02G034540.2)	NA	976	Soltu.DM.02G034540.2
Soltu.DM.02G034540	chr02	45727645	45728090	-	CHIP_peak_12399	promoter-TSS (Soltu.DM.02G034540.2)	NA	34	Soltu.DM.02G034540.2
Soltu.DM.01G000790	chr01	1130993	1132323	-	CHIP_peak_124	TTS (Soltu.DM.01G000790.1)	NA	2963	Soltu.DM.01G000790.1
Soltu.DM.02G034550	chr02	45740718	45740919	-	CHIP_peak_12401	promoter-TSS (Soltu.DM.02G034550.1)	NA	182	Soltu.DM.02G034550.1
Soltu.DM.02G034560	chr02	45743770	45744294	-	CHIP_peak_12402	promoter-TSS (Soltu.DM.02G034560.1)	NA	-162	Soltu.DM.02G034560.1
Soltu.DM.02G034570	chr02	45744668	45745208	+	CHIP_peak_12403	promoter-TSS (Soltu.DM.02G034570.1)	NA	36	Soltu.DM.02G034570.1
Soltu.DM.02G034580	chr02	45758890	45759909	-	CHIP_peak_12404	promoter-TSS (Soltu.DM.02G034580.2)	NA	-294	Soltu.DM.02G034580.2
Soltu.DM.02G034590	chr02	45775805	45776199	-	CHIP_peak_12405	promoter-TSS (Soltu.DM.02G034590.1)	NA	-6	Soltu.DM.02G034590.1
Soltu.DM.02G034600	chr02	45782805	45783107	-	CHIP_peak_12406	TTS (Soltu.DM.02G034600.1)	NA	29194	Soltu.DM.02G034600.1
Soltu.DM.02G034620	chr02	45845061	45845594	+	CHIP_peak_12409	promoter-TSS (Soltu.DM.02G034620.1)	NA	34	Soltu.DM.02G034620.1
Soltu.DM.02G034620	chr02	45859463	45859900	+	CHIP_peak_12410	TTS (Soltu.DM.02G034620.1)	NA	14388	Soltu.DM.02G034620.1
Soltu.DM.02G034630	chr02	45860464	45860980	+	CHIP_peak_12411	promoter-TSS (Soltu.DM.02G034630.1)	NA	77	Soltu.DM.02G034630.1
Soltu.DM.02G034700	chr02	46030441	46031018	-	CHIP_peak_12415	promoter-TSS (Soltu.DM.02G034700.1)	NA	32	Soltu.DM.02G034700.1
Soltu.DM.02G034710	chr02	46070729	46071018	+	CHIP_peak_12417	TTS (Soltu.DM.02G034710.2)	NA	15959	Soltu.DM.02G034710.2
Soltu.DM.03G000060	chr03	248454	248655	-	CHIP_peak_12418	exon (Soltu.DM.03G000060.1, exon 15 of 15)	NA	7761	Soltu.DM.03G000060.1
Soltu.DM.03G000060	chr03	256024	256466	-	CHIP_peak_12419	promoter-TSS (Soltu.DM.03G000060.1)	NA	70	Soltu.DM.03G000060.1
Soltu.DM.01G015840	chr01	34773261	34773547	-	CHIP_peak_1242	TTS (Soltu.DM.01G015840.8)	NA	3044	Soltu.DM.01G015840.8
Soltu.DM.03G000070	chr03	257227	257436	-	CHIP_peak_12420	exon (Soltu.DM.03G000070.1, exon 9 of 9)	NA	2739	Soltu.DM.03G000070.1
Soltu.DM.03G000080	chr03	263782	263995	-	CHIP_peak_12423	TTS (Soltu.DM.03G000080.1)	NA	3023	Soltu.DM.03G000080.1
Soltu.DM.03G000080	chr03	266823	267410	-	CHIP_peak_12424	promoter-TSS (Soltu.DM.03G000080.1)	NA	-205	Soltu.DM.03G000080.1
Soltu.DM.03G000100	chr03	273902	274802	+	CHIP_peak_12429	promoter-TSS (Soltu.DM.03G000100.1)	NA	61	Soltu.DM.03G000100.1
Soltu.DM.01G015840	chr01	34774532	34774809	-	CHIP_peak_1243	promoter-TSS (Soltu.DM.01G015840.8)	NA	1778	Soltu.DM.01G015840.8
Soltu.DM.03G000120	chr03	284410	284799	-	CHIP_peak_12431	TTS (Soltu.DM.03G000120.3)	NA	7046	Soltu.DM.03G000120.3
Soltu.DM.03G000120	chr03	285082	285680	-	CHIP_peak_12432	exon (Soltu.DM.03G000120.3, exon 19 of 19)	NA	6269	Soltu.DM.03G000120.3
Soltu.DM.03G000120	chr03	291330	291672	-	CHIP_peak_12433	intron (Soltu.DM.03G000120.2, intron 7 of 24)	NA	4517	Soltu.DM.03G000120.2
Soltu.DM.03G000120	chr03	294944	295232	-	CHIP_peak_12434	promoter-TSS (Soltu.DM.03G000120.2)	NA	930	Soltu.DM.03G000120.2
Soltu.DM.03G000120	chr03	295950	296781	-	CHIP_peak_12435	intron (Soltu.DM.03G000120.5, intron 2 of 7)	NA	4086	Soltu.DM.03G000120.5
Soltu.DM.03G000130	chr03	301159	302296	+	CHIP_peak_12436	promoter-TSS (Soltu.DM.03G000130.1)	NA	541	Soltu.DM.03G000130.1
Soltu.DM.01G015840	chr01	34775976	34776743	-	CHIP_peak_1244	promoter-TSS (Soltu.DM.01G015840.1)	NA	201	Soltu.DM.01G015840.1
Soltu.DM.03G000170	chr03	320276	321227	+	CHIP_peak_12440	promoter-TSS (Soltu.DM.03G000170.1)	NA	-3	Soltu.DM.03G000170.1
Soltu.DM.03G000220	chr03	350866	351177	+	CHIP_peak_12441	promoter-TSS (Soltu.DM.03G000220.1)	NA	136	Soltu.DM.03G000220.1
Soltu.DM.03G000230	chr03	353366	353887	-	CHIP_peak_12442	promoter-TSS (Soltu.DM.03G000230.1)	NA	165	Soltu.DM.03G000230.1
Soltu.DM.03G000250	chr03	357309	358035	-	CHIP_peak_12443	promoter-TSS (Soltu.DM.03G000250.1)	NA	-15	Soltu.DM.03G000250.1
Soltu.DM.03G000270	chr03	360492	361177	+	CHIP_peak_12444	promoter-TSS (Soltu.DM.03G000270.1)	NA	1197	Soltu.DM.03G000270.1
Soltu.DM.03G000300	chr03	368107	368348	-	CHIP_peak_12445	promoter-TSS (Soltu.DM.03G000300.1)	NA	-65	Soltu.DM.03G000300.1
Soltu.DM.03G000310	chr03	369786	370001	+	CHIP_peak_12446	promoter-TSS (Soltu.DM.03G000310.1)	NA	-1	Soltu.DM.03G000310.1
Soltu.DM.03G000340	chr03	389465	389666	-	CHIP_peak_12447	TTS (Soltu.DM.03G000340.1)	NA	4926	Soltu.DM.03G000340.1
Soltu.DM.03G000340	chr03	394213	394503	-	CHIP_peak_12448	promoter-TSS (Soltu.DM.03G000340.1)	NA	133	Soltu.DM.03G000340.1
Soltu.DM.03G000350	chr03	395083	395706	-	CHIP_peak_12449	TTS (Soltu.DM.03G000350.1)	NA	6174	Soltu.DM.03G000350.1
Soltu.DM.03G000350	chr03	401260	401537	-	CHIP_peak_12450	promoter-TSS (Soltu.DM.03G000350.1)	NA	170	Soltu.DM.03G000350.1
Soltu.DM.03G000370	chr03	409504	411250	-	CHIP_peak_12451	promoter-TSS (Soltu.DM.03G000370.1)	NA	-533	Soltu.DM.03G000370.1
Soltu.DM.03G000390	chr03	415914	416880	-	CHIP_peak_12452	promoter-TSS (Soltu.DM.03G000390.1)	NA	251	Soltu.DM.03G000390.1
Soltu.DM.03G000400	chr03	418697	418914	+	CHIP_peak_12453	promoter-TSS (Soltu.DM.03G000400.1)	NA	-84	Soltu.DM.03G000400.1
Soltu.DM.03G000430	chr03	443772	444053	-	CHIP_peak_12456	TTS (Soltu.DM.03G000430.1)	NA	7594	Soltu.DM.03G000430.1
Soltu.DM.03G000430	chr03	451377	451628	-	CHIP_peak_12457	promoter-TSS (Soltu.DM.03G000430.1)	NA	4	Soltu.DM.03G000430.1
Soltu.DM.03G000500	chr03	535498	535827	+	CHIP_peak_12462	promoter-TSS (Soltu.DM.03G000500.1)	NA	-2	Soltu.DM.03G000500.1
Soltu.DM.03G000520	chr03	563164	563921	+	CHIP_peak_12463	promoter-TSS (Soltu.DM.03G000520.2)	NA	25	Soltu.DM.03G000520.2
Soltu.DM.03G000520	chr03	574055	574434	+	CHIP_peak_12464	TTS (Soltu.DM.03G000520.1)	NA	10727	Soltu.DM.03G000520.1
Soltu.DM.03G000560	chr03	607433	608067	+	CHIP_peak_12465	promoter-TSS (Soltu.DM.03G000560.1)	NA	-131	Soltu.DM.03G000560.1
Soltu.DM.03G000640	chr03	691521	693559	+	CHIP_peak_12479	TTS (Soltu.DM.03G000640.1)	NA	2511	Soltu.DM.03G000640.1
Soltu.DM.03G000710	chr03	727919	728317	-	CHIP_peak_12480	promoter-TSS (Soltu.DM.03G000710.1)	NA	155	Soltu.DM.03G000710.1
Soltu.DM.03G000750	chr03	745621	746176	+	CHIP_peak_12482	promoter-TSS (Soltu.DM.03G000750.1)	NA	662	Soltu.DM.03G000750.1
Soltu.DM.03G000780	chr03	759884	760918	+	CHIP_peak_12483	promoter-TSS (Soltu.DM.03G000780.1)	NA	1619	Soltu.DM.03G000780.1
Soltu.DM.03G000790	chr03	769138	769685	-	CHIP_peak_12484	promoter-TSS (Soltu.DM.03G000790.1)	NA	194	Soltu.DM.03G000790.1
Soltu.DM.03G000800	chr03	773499	773791	-	CHIP_peak_12486	intron (Soltu.DM.03G000800.1, intron 2 of 2)	NA	5971	Soltu.DM.03G000800.1
Soltu.DM.03G000810	chr03	781669	782111	+	CHIP_peak_12487	promoter-TSS (Soltu.DM.03G000810.2)	NA	-66	Soltu.DM.03G000810.2
Soltu.DM.03G000810	chr03	784570	784868	+	CHIP_peak_12488	intron (Soltu.DM.03G000810.2, intron 1 of 9)	NA	2763	Soltu.DM.03G000810.2
Soltu.DM.03G000810	chr03	794421	795242	+	CHIP_peak_12489	exon (Soltu.DM.03G000810.2, exon 10 of 10)	NA	12875	Soltu.DM.03G000810.2
Soltu.DM.03G000820	chr03	796153	797873	-	CHIP_peak_12490	promoter-TSS (Soltu.DM.03G000820.1)	NA	-359	Soltu.DM.03G000820.1
Soltu.DM.03G000830	chr03	798441	798645	+	CHIP_peak_12491	promoter-TSS (Soltu.DM.03G000830.4)	NA	782	Soltu.DM.03G000830.4
Soltu.DM.03G000830	chr03	799415	799651	+	CHIP_peak_12492	promoter-TSS (Soltu.DM.03G000830.4)	NA	1772	Soltu.DM.03G000830.4
Soltu.DM.03G000830	chr03	799902	800541	+	CHIP_peak_12493	intron (Soltu.DM.03G000830.4, intron 1 of 1)	NA	2460	Soltu.DM.03G000830.4
Soltu.DM.03G000830	chr03	800853	801163	+	CHIP_peak_12494	intron (Soltu.DM.03G000830.4, intron 1 of 1)	NA	3247	Soltu.DM.03G000830.4
Soltu.DM.03G000830	chr03	802421	802899	+	CHIP_peak_12495	intron (Soltu.DM.03G000830.3, intron 1 of 1)	NA	4835	Soltu.DM.03G000830.3
Soltu.DM.03G000830	chr03	803113	803478	+	CHIP_peak_12496	intron (Soltu.DM.03G000830.3, intron 1 of 1)	NA	5470	Soltu.DM.03G000830.3
Soltu.DM.03G000840	chr03	804008	805439	+	CHIP_peak_12497	promoter-TSS (Soltu.DM.03G000840.1)	NA	-380	Soltu.DM.03G000840.1
Soltu.DM.03G000840	chr03	806091	806655	+	CHIP_peak_12498	promoter-TSS (Soltu.DM.03G000840.1)	NA	1270	Soltu.DM.03G000840.1
Soltu.DM.03G000850	chr03	806876	807473	+	CHIP_peak_12499	promoter-TSS (Soltu.DM.03G000850.1)	NA	-13	Soltu.DM.03G000850.1
Soltu.DM.01G000790	chr01	1133241	1133535	-	CHIP_peak_125	promoter-TSS (Soltu.DM.01G000790.1)	NA	1233	Soltu.DM.01G000790.1
Soltu.DM.03G000850	chr03	808361	808626	+	CHIP_peak_12500	promoter-TSS (Soltu.DM.03G000850.1)	NA	1306	Soltu.DM.03G000850.1
Soltu.DM.03G000850	chr03	809261	810194	+	CHIP_peak_12501	intron (Soltu.DM.03G000850.1, intron 1 of 1)	NA	2540	Soltu.DM.03G000850.1
Soltu.DM.03G000860	chr03	812585	813401	-	CHIP_peak_12502	promoter-TSS (Soltu.DM.03G000860.1)	NA	-78	Soltu.DM.03G000860.1
Soltu.DM.03G000870	chr03	820458	820939	+	CHIP_peak_12504	promoter-TSS (Soltu.DM.03G000870.1)	NA	-147	Soltu.DM.03G000870.1
Soltu.DM.03G000900	chr03	829151	829816	+	CHIP_peak_12505	promoter-TSS (Soltu.DM.03G000900.1)	NA	-109	Soltu.DM.03G000900.1
Soltu.DM.03G000900	chr03	830641	830982	+	CHIP_peak_12506	TTS (Soltu.DM.03G000900.1)	NA	1219	Soltu.DM.03G000900.1
Soltu.DM.03G000930	chr03	839577	839829	-	CHIP_peak_12507	exon (Soltu.DM.03G000930.1, exon 2 of 2)	NA	4144	Soltu.DM.03G000930.1
Soltu.DM.03G000930	chr03	841188	841418	-	CHIP_peak_12508	intron (Soltu.DM.03G000930.1, intron 1 of 1)	NA	2544	Soltu.DM.03G000930.1
Soltu.DM.01G015880	chr01	35398000	35398316	+	CHIP_peak_1251	promoter-TSS (Soltu.DM.01G015880.1)	NA	-5	Soltu.DM.01G015880.1
Soltu.DM.03G000940	chr03	848203	848710	-	CHIP_peak_12511	exon (Soltu.DM.03G000940.1, exon 16 of 16)	NA	8882	Soltu.DM.03G000940.1
Soltu.DM.03G000940	chr03	857128	857481	-	CHIP_peak_12512	promoter-TSS (Soltu.DM.03G000940.1)	NA	34	Soltu.DM.03G000940.1
Soltu.DM.03G000970	chr03	879415	879869	+	CHIP_peak_12514	promoter-TSS (Soltu.DM.03G000970.1)	NA	-42	Soltu.DM.03G000970.1
Soltu.DM.03G000980	chr03	885001	885572	-	CHIP_peak_12515	promoter-TSS (Soltu.DM.03G000980.1)	NA	789	Soltu.DM.03G000980.1
Soltu.DM.03G000980	chr03	886069	886353	-	CHIP_peak_12516	promoter-TSS (Soltu.DM.03G000980.1)	NA	-136	Soltu.DM.03G000980.1
Soltu.DM.03G000990	chr03	892858	893084	-	CHIP_peak_12518	TTS (Soltu.DM.03G000990.1)	NA	1671	Soltu.DM.03G000990.1
Soltu.DM.03G000990	chr03	893353	893868	-	CHIP_peak_12519	TTS (Soltu.DM.03G000990.1)	NA	1032	Soltu.DM.03G000990.1
Soltu.DM.03G000990	chr03	894459	895581	-	CHIP_peak_12520	promoter-TSS (Soltu.DM.03G000990.1)	NA	-378	Soltu.DM.03G000990.1
Soltu.DM.03G001000	chr03	897011	897253	-	CHIP_peak_12522	TTS (Soltu.DM.03G001000.1)	NA	1455	Soltu.DM.03G001000.1
Soltu.DM.03G001000	chr03	898029	898230	-	CHIP_peak_12523	promoter-TSS (Soltu.DM.03G001000.1)	NA	458	Soltu.DM.03G001000.1
Soltu.DM.03G001000	chr03	898477	898678	-	CHIP_peak_12524	promoter-TSS (Soltu.DM.03G001000.1)	NA	10	Soltu.DM.03G001000.1
Soltu.DM.03G001010	chr03	906059	906886	+	CHIP_peak_12529	intron (Soltu.DM.03G001010.1, intron 3 of 4)	NA	2658	Soltu.DM.03G001010.1
Soltu.DM.03G001020	chr03	913723	914112	+	CHIP_peak_12531	intron (Soltu.DM.03G001020.1, intron 4 of 4)	NA	4197	Soltu.DM.03G001020.1
Soltu.DM.03G001050	chr03	967685	968013	-	CHIP_peak_12532	promoter-TSS (Soltu.DM.03G001050.1)	NA	390	Soltu.DM.03G001050.1
Soltu.DM.03G001060	chr03	972446	972878	-	CHIP_peak_12533	intron (Soltu.DM.03G001060.1, intron 7 of 10)	NA	6577	Soltu.DM.03G001060.1
Soltu.DM.03G001110	chr03	1010361	1011009	-	CHIP_peak_12536	exon (Soltu.DM.03G001110.1, exon 5 of 5)	NA	2808	Soltu.DM.03G001110.1
Soltu.DM.03G001120	chr03	1017113	1017314	-	CHIP_peak_12537	TTS (Soltu.DM.03G001120.1)	NA	6501	Soltu.DM.03G001120.1
Soltu.DM.03G001120	chr03	1021447	1021688	-	CHIP_peak_12538	intron (Soltu.DM.03G001120.1, intron 1 of 2)	NA	2147	Soltu.DM.03G001120.1
Soltu.DM.03G001120	chr03	1022465	1023082	-	CHIP_peak_12539	promoter-TSS (Soltu.DM.03G001120.1)	NA	941	Soltu.DM.03G001120.1
Soltu.DM.03G001120	chr03	1023544	1024055	-	CHIP_peak_12540	promoter-TSS (Soltu.DM.03G001120.1)	NA	-85	Soltu.DM.03G001120.1
Soltu.DM.03G001130	chr03	1030155	1030452	+	CHIP_peak_12543	promoter-TSS (Soltu.DM.03G001130.5)	NA	54	Soltu.DM.03G001130.5
Soltu.DM.03G001130	chr03	1035350	1035965	+	CHIP_peak_12544	TTS (Soltu.DM.03G001130.8)	NA	1338	Soltu.DM.03G001130.8
Soltu.DM.03G001150	chr03	1048959	1049490	-	CHIP_peak_12545	promoter-TSS (Soltu.DM.03G001150.4)	NA	288	Soltu.DM.03G001150.4
Soltu.DM.03G001190	chr03	1091378	1091686	-	CHIP_peak_12549	TTS (Soltu.DM.03G001190.1)	NA	4190	Soltu.DM.03G001190.1
Soltu.DM.03G001190	chr03	1095669	1095909	-	CHIP_peak_12550	promoter-TSS (Soltu.DM.03G001190.1)	NA	-67	Soltu.DM.03G001190.1
Soltu.DM.03G001330	chr03	1265051	1265496	+	CHIP_peak_12558	promoter-TSS (Soltu.DM.03G001330.1)	NA	-23	Soltu.DM.03G001330.1
Soltu.DM.03G001340	chr03	1270085	1270717	-	CHIP_peak_12560	TTS (Soltu.DM.03G001340.1)	NA	4061	Soltu.DM.03G001340.1
Soltu.DM.03G001340	chr03	1274148	1275090	-	CHIP_peak_12561	promoter-TSS (Soltu.DM.03G001340.1)	NA	-157	Soltu.DM.03G001340.1
Soltu.DM.03G001350	chr03	1275392	1275774	-	CHIP_peak_12562	TTS (Soltu.DM.03G001350.2)	NA	7509	Soltu.DM.03G001350.2
Soltu.DM.03G001350	chr03	1276769	1277054	-	CHIP_peak_12563	exon (Soltu.DM.03G001350.2, exon 12 of 12)	NA	6181	Soltu.DM.03G001350.2
Soltu.DM.03G001350	chr03	1282559	1283229	-	CHIP_peak_12564	promoter-TSS (Soltu.DM.03G001350.2)	NA	198	Soltu.DM.03G001350.2
Soltu.DM.03G001370	chr03	1293941	1294358	+	CHIP_peak_12566	intron (Soltu.DM.03G001370.1, intron 1 of 5)	NA	3734	Soltu.DM.03G001370.1
Soltu.DM.03G001390	chr03	1304176	1304885	+	CHIP_peak_12569	intron (Soltu.DM.03G001390.1, intron 5 of 9)	NA	2294	Soltu.DM.03G001390.1
Soltu.DM.01G015990	chr01	36488775	36489161	+	CHIP_peak_1257	promoter-TSS (Soltu.DM.01G015990.1)	NA	115	Soltu.DM.01G015990.1
Soltu.DM.03G001390	chr03	1305067	1305268	+	CHIP_peak_12570	intron (Soltu.DM.03G001390.1, intron 5 of 9)	NA	2931	Soltu.DM.03G001390.1
Soltu.DM.03G001390	chr03	1306154	1306443	+	CHIP_peak_12571	intron (Soltu.DM.03G001390.1, intron 5 of 9)	NA	4062	Soltu.DM.03G001390.1
Soltu.DM.03G001460	chr03	1385489	1386383	+	CHIP_peak_12577	promoter-TSS (Soltu.DM.03G001460.1)	NA	-182	Soltu.DM.03G001460.1
Soltu.DM.03G001700	chr03	1633195	1633623	+	CHIP_peak_12583	promoter-TSS (Soltu.DM.03G001700.1)	NA	45	Soltu.DM.03G001700.1
Soltu.DM.03G001750	chr03	1665966	1667471	-	CHIP_peak_12588	TTS (Soltu.DM.03G001750.4)	NA	8404	Soltu.DM.03G001750.4
Soltu.DM.03G001750	chr03	1674688	1675593	-	CHIP_peak_12589	promoter-TSS (Soltu.DM.03G001750.2)	NA	260	Soltu.DM.03G001750.2
Soltu.DM.03G001760	chr03	1689647	1689959	+	CHIP_peak_12591	exon (Soltu.DM.03G001760.1, exon 6 of 6)	NA	3034	Soltu.DM.03G001760.1
Soltu.DM.03G001760	chr03	1690316	1690517	+	CHIP_peak_12592	TTS (Soltu.DM.03G001760.1)	NA	3647	Soltu.DM.03G001760.1
Soltu.DM.03G001800	chr03	1712005	1712364	-	CHIP_peak_12594	promoter-TSS (Soltu.DM.03G001800.1)	NA	-116	Soltu.DM.03G001800.1
Soltu.DM.03G001830	chr03	1736386	1736637	+	CHIP_peak_12598	TTS (Soltu.DM.03G001830.1)	NA	6521	Soltu.DM.03G001830.1
Soltu.DM.01G000790	chr01	1134383	1135246	-	CHIP_peak_126	promoter-TSS (Soltu.DM.01G000790.1)	NA	-193	Soltu.DM.01G000790.1
Soltu.DM.03G001860	chr03	1748586	1748787	-	CHIP_peak_12600	TTS (Soltu.DM.03G001860.1)	NA	5736	Soltu.DM.03G001860.1
Soltu.DM.03G001860	chr03	1749156	1749474	-	CHIP_peak_12601	exon (Soltu.DM.03G001860.1, exon 4 of 4)	NA	5107	Soltu.DM.03G001860.1
Soltu.DM.03G001860	chr03	1750638	1750904	-	CHIP_peak_12602	intron (Soltu.DM.03G001860.1, intron 2 of 3)	NA	3651	Soltu.DM.03G001860.1
Soltu.DM.03G001860	chr03	1751313	1751573	-	CHIP_peak_12603	intron (Soltu.DM.03G001860.1, intron 1 of 3)	NA	2979	Soltu.DM.03G001860.1
Soltu.DM.03G001860	chr03	1752692	1753839	-	CHIP_peak_12604	promoter-TSS (Soltu.DM.03G001860.1)	NA	1157	Soltu.DM.03G001860.1
Soltu.DM.03G001860	chr03	1754150	1754726	-	CHIP_peak_12605	promoter-TSS (Soltu.DM.03G001860.1)	NA	-16	Soltu.DM.03G001860.1
Soltu.DM.03G001890	chr03	1814848	1815208	-	CHIP_peak_12612	promoter-TSS (Soltu.DM.03G001890.1)	NA	118	Soltu.DM.03G001890.1
Soltu.DM.03G001910	chr03	1821846	1822292	-	CHIP_peak_12613	promoter-TSS (Soltu.DM.03G001910.1)	NA	706	Soltu.DM.03G001910.1
Soltu.DM.03G001920	chr03	1827424	1827649	+	CHIP_peak_12619	promoter-TSS (Soltu.DM.03G001920.2)	NA	72	Soltu.DM.03G001920.2
Soltu.DM.03G001930	chr03	1845837	1846525	+	CHIP_peak_12623	promoter-TSS (Soltu.DM.03G001930.1)	NA	79	Soltu.DM.03G001930.1
Soltu.DM.03G001930	chr03	1846935	1847652	+	CHIP_peak_12624	promoter-TSS (Soltu.DM.03G001930.1)	NA	1191	Soltu.DM.03G001930.1
Soltu.DM.03G001940	chr03	1849759	1849981	-	CHIP_peak_12625	TTS (Soltu.DM.03G001940.1)	NA	6754	Soltu.DM.03G001940.1
Soltu.DM.03G001940	chr03	1856505	1857910	-	CHIP_peak_12626	promoter-TSS (Soltu.DM.03G001940.1)	NA	-583	Soltu.DM.03G001940.1
Soltu.DM.03G001950	chr03	1860952	1861239	+	CHIP_peak_12627	promoter-TSS (Soltu.DM.03G001950.1)	NA	79	Soltu.DM.03G001950.1
Soltu.DM.01G016620	chr01	40827509	40827729	-	CHIP_peak_1263	promoter-TSS (Soltu.DM.01G016620.1)	NA	130	Soltu.DM.01G016620.1
Soltu.DM.03G001970	chr03	1890249	1890750	+	CHIP_peak_12630	TTS (Soltu.DM.03G001970.1)	NA	2687	Soltu.DM.03G001970.1
Soltu.DM.03G002030	chr03	1964264	1964580	-	CHIP_peak_12632	exon (Soltu.DM.03G002030.1, exon 2 of 7)	NA	3797	Soltu.DM.03G002030.1
Soltu.DM.03G002060	chr03	1991181	1991545	+	CHIP_peak_12635	promoter-TSS (Soltu.DM.03G002060.1)	NA	1248	Soltu.DM.03G002060.1
Soltu.DM.03G002060	chr03	1991896	1992327	+	CHIP_peak_12636	promoter-TSS (Soltu.DM.03G002060.1)	NA	1996	Soltu.DM.03G002060.1
Soltu.DM.03G002060	chr03	1993386	1993673	+	CHIP_peak_12637	TTS (Soltu.DM.03G002060.2)	NA	3414	Soltu.DM.03G002060.2
Soltu.DM.03G002070	chr03	1993984	1994434	-	CHIP_peak_12638	TTS (Soltu.DM.03G002070.1)	NA	10277	Soltu.DM.03G002070.1
Soltu.DM.03G002070	chr03	1997212	1997419	-	CHIP_peak_12639	intron (Soltu.DM.03G002070.1, intron 14 of 15)	NA	7171	Soltu.DM.03G002070.1
Soltu.DM.03G002080	chr03	2016940	2017596	+	CHIP_peak_12641	promoter-TSS (Soltu.DM.03G002080.1)	NA	-110	Soltu.DM.03G002080.1
Soltu.DM.03G002080	chr03	2024924	2025125	+	CHIP_peak_12642	TTS (Soltu.DM.03G002080.1)	NA	7646	Soltu.DM.03G002080.1
Soltu.DM.03G002100	chr03	2040998	2041409	-	CHIP_peak_12643	promoter-TSS (Soltu.DM.03G002100.1)	NA	-44	Soltu.DM.03G002100.1
Soltu.DM.03G002110	chr03	2043304	2044824	-	CHIP_peak_12644	promoter-TSS (Soltu.DM.03G002110.1)	NA	-611	Soltu.DM.03G002110.1
Soltu.DM.03G002140	chr03	2060418	2061812	+	CHIP_peak_12645	promoter-TSS (Soltu.DM.03G002140.2)	NA	-318	Soltu.DM.03G002140.2
Soltu.DM.03G002140	chr03	2063190	2063488	+	CHIP_peak_12646	promoter-TSS (Soltu.DM.03G002140.2)	NA	1906	Soltu.DM.03G002140.2
Soltu.DM.03G002140	chr03	2063890	2064406	+	CHIP_peak_12647	TTS (Soltu.DM.03G002140.1)	NA	2715	Soltu.DM.03G002140.1
Soltu.DM.03G002150	chr03	2065395	2066008	+	CHIP_peak_12648	promoter-TSS (Soltu.DM.03G002150.1)	NA	-63	Soltu.DM.03G002150.1
Soltu.DM.03G002160	chr03	2077462	2077711	-	CHIP_peak_12649	TTS (Soltu.DM.03G002160.1)	NA	3587	Soltu.DM.03G002160.1
Soltu.DM.03G002190	chr03	2126101	2126332	-	CHIP_peak_12652	promoter-TSS (Soltu.DM.03G002190.1)	NA	971	Soltu.DM.03G002190.1
Soltu.DM.03G002250	chr03	2169600	2169996	+	CHIP_peak_12656	intron (Soltu.DM.03G002250.1, intron 1 of 1)	NA	2690	Soltu.DM.03G002250.1
Soltu.DM.03G002250	chr03	2170250	2170474	+	CHIP_peak_12657	TTS (Soltu.DM.03G002250.1)	NA	3254	Soltu.DM.03G002250.1
Soltu.DM.03G002260	chr03	2190044	2190584	-	CHIP_peak_12658	promoter-TSS (Soltu.DM.03G002260.2)	NA	4	Soltu.DM.03G002260.2
Soltu.DM.03G002280	chr03	2205137	2205791	-	CHIP_peak_12659	promoter-TSS (Soltu.DM.03G002280.1)	NA	371	Soltu.DM.03G002280.1
Soltu.DM.03G002290	chr03	2224741	2224960	+	CHIP_peak_12666	TTS (Soltu.DM.03G002290.1)	NA	3687	Soltu.DM.03G002290.1
Soltu.DM.03G002300	chr03	2227604	2229066	-	CHIP_peak_12668	promoter-TSS (Soltu.DM.03G002300.1)	NA	1141	Soltu.DM.03G002300.1
Soltu.DM.03G002300	chr03	2229231	2230086	-	CHIP_peak_12669	promoter-TSS (Soltu.DM.03G002300.1)	NA	-182	Soltu.DM.03G002300.1
Soltu.DM.03G002310	chr03	2233106	2233341	+	CHIP_peak_12672	promoter-TSS (Soltu.DM.03G002310.1)	NA	6	Soltu.DM.03G002310.1
Soltu.DM.03G002310	chr03	2233501	2233718	+	CHIP_peak_12673	promoter-TSS (Soltu.DM.03G002310.1)	NA	392	Soltu.DM.03G002310.1
Soltu.DM.03G002330	chr03	2242847	2243091	+	CHIP_peak_12674	promoter-TSS (Soltu.DM.03G002330.1)	NA	-103	Soltu.DM.03G002330.1
Soltu.DM.03G002330	chr03	2243929	2244149	+	CHIP_peak_12675	promoter-TSS (Soltu.DM.03G002330.1)	NA	967	Soltu.DM.03G002330.1
Soltu.DM.03G002340	chr03	2262477	2263069	+	CHIP_peak_12679	promoter-TSS (Soltu.DM.03G002340.1)	NA	1554	Soltu.DM.03G002340.1
Soltu.DM.03G002350	chr03	2263215	2264182	-	CHIP_peak_12680	TTS (Soltu.DM.03G002350.1)	NA	7756	Soltu.DM.03G002350.1
Soltu.DM.03G002350	chr03	2270280	2270643	-	CHIP_peak_12681	promoter-TSS (Soltu.DM.03G002350.1)	NA	993	Soltu.DM.03G002350.1
Soltu.DM.03G002350	chr03	2271212	2271479	-	CHIP_peak_12682	promoter-TSS (Soltu.DM.03G002350.1)	NA	109	Soltu.DM.03G002350.1
Soltu.DM.01G016800	chr01	41949029	41949397	-	CHIP_peak_1269	promoter-TSS (Soltu.DM.01G016800.1)	NA	176	Soltu.DM.01G016800.1
Soltu.DM.03G002420	chr03	2326344	2327131	+	CHIP_peak_12692	promoter-TSS (Soltu.DM.03G002420.2)	NA	-246	Soltu.DM.03G002420.2
Soltu.DM.03G002420	chr03	2329013	2329677	+	CHIP_peak_12693	TTS (Soltu.DM.03G002420.2)	NA	2362	Soltu.DM.03G002420.2
Soltu.DM.03G002430	chr03	2329840	2330375	+	CHIP_peak_12694	promoter-TSS (Soltu.DM.03G002430.2)	NA	29	Soltu.DM.03G002430.2
Soltu.DM.03G002510	chr03	2403643	2404297	+	CHIP_peak_12698	intron (Soltu.DM.03G002510.1, intron 10 of 14)	NA	12927	Soltu.DM.03G002510.1
Soltu.DM.03G002530	chr03	2416682	2417686	+	CHIP_peak_12702	promoter-TSS (Soltu.DM.03G002530.1)	NA	1595	Soltu.DM.03G002530.1
Soltu.DM.03G002530	chr03	2418508	2419067	+	CHIP_peak_12703	intron (Soltu.DM.03G002530.1, intron 2 of 4)	NA	3198	Soltu.DM.03G002530.1
Soltu.DM.03G002610	chr03	2501417	2501643	-	CHIP_peak_12704	intron (Soltu.DM.03G002610.1, intron 2 of 4)	NA	2377	Soltu.DM.03G002610.1
Soltu.DM.03G002610	chr03	2502297	2502684	-	CHIP_peak_12705	promoter-TSS (Soltu.DM.03G002610.1)	NA	1417	Soltu.DM.03G002610.1
Soltu.DM.03G002610	chr03	2503321	2504121	-	CHIP_peak_12706	promoter-TSS (Soltu.DM.03G002610.1)	NA	186	Soltu.DM.03G002610.1
Soltu.DM.03G002620	chr03	2506422	2506783	-	CHIP_peak_12708	TTS (Soltu.DM.03G002620.1)	NA	3920	Soltu.DM.03G002620.1
Soltu.DM.03G002670	chr03	2559744	2560448	-	CHIP_peak_12710	promoter-TSS (Soltu.DM.03G002670.1)	NA	-119	Soltu.DM.03G002670.1
Soltu.DM.03G002690	chr03	2564325	2564729	-	CHIP_peak_12711	TTS (Soltu.DM.03G002690.3)	NA	3581	Soltu.DM.03G002690.3
Soltu.DM.03G002730	chr03	2604002	2604203	-	CHIP_peak_12712	TTS (Soltu.DM.03G002730.1)	NA	11317	Soltu.DM.03G002730.1
Soltu.DM.03G002740	chr03	2615919	2616166	-	CHIP_peak_12713	intron (Soltu.DM.03G002740.1, intron 1 of 2)	NA	6925	Soltu.DM.03G002740.1
Soltu.DM.03G002740	chr03	2622090	2622644	-	CHIP_peak_12714	promoter-TSS (Soltu.DM.03G002740.1)	NA	600	Soltu.DM.03G002740.1
Soltu.DM.03G002750	chr03	2626601	2626910	+	CHIP_peak_12715	promoter-TSS (Soltu.DM.03G002750.1)	NA	-38	Soltu.DM.03G002750.1
Soltu.DM.03G002770	chr03	2646569	2646970	-	CHIP_peak_12718	exon (Soltu.DM.03G002770.1, exon 2 of 2)	NA	3844	Soltu.DM.03G002770.1
Soltu.DM.03G002770	chr03	2650541	2650848	-	CHIP_peak_12719	promoter-TSS (Soltu.DM.03G002770.1)	NA	-81	Soltu.DM.03G002770.1
Soltu.DM.03G002790	chr03	2661243	2661786	-	CHIP_peak_12720	promoter-TSS (Soltu.DM.03G002790.1)	NA	176	Soltu.DM.03G002790.1
Soltu.DM.03G002800	chr03	2663093	2663297	-	CHIP_peak_12721	TTS (Soltu.DM.03G002800.1)	NA	8684	Soltu.DM.03G002800.1
Soltu.DM.03G002800	chr03	2670160	2670582	-	CHIP_peak_12722	promoter-TSS (Soltu.DM.03G002800.1)	NA	1508	Soltu.DM.03G002800.1
Soltu.DM.03G002860	chr03	2722610	2723279	+	CHIP_peak_12725	promoter-TSS (Soltu.DM.03G002860.4)	NA	40	Soltu.DM.03G002860.4
Soltu.DM.03G002860	chr03	2726052	2726287	+	CHIP_peak_12726	exon (Soltu.DM.03G002860.4, exon 2 of 2)	NA	3265	Soltu.DM.03G002860.4
Soltu.DM.03G002870	chr03	2734117	2734873	-	CHIP_peak_12727	exon (Soltu.DM.03G002870.1, exon 6 of 13)	NA	3723	Soltu.DM.03G002870.1
Soltu.DM.01G016940	chr01	42349641	42349846	-	CHIP_peak_1273	promoter-TSS (Soltu.DM.01G016940.1)	NA	510	Soltu.DM.01G016940.1
Soltu.DM.03G002880	chr03	2761622	2761940	-	CHIP_peak_12730	promoter-TSS (Soltu.DM.03G002880.1)	NA	1300	Soltu.DM.03G002880.1
Soltu.DM.03G002880	chr03	2762695	2763244	-	CHIP_peak_12731	promoter-TSS (Soltu.DM.03G002880.1)	NA	112	Soltu.DM.03G002880.1
Soltu.DM.03G002900	chr03	2775812	2776547	-	CHIP_peak_12734	promoter-TSS (Soltu.DM.03G002900.1)	NA	0	Soltu.DM.03G002900.1
Soltu.DM.03G002910	chr03	2780271	2780738	+	CHIP_peak_12738	promoter-TSS (Soltu.DM.03G002910.1)	NA	-93	Soltu.DM.03G002910.1
Soltu.DM.03G002930	chr03	2805418	2805959	-	CHIP_peak_12739	promoter-TSS (Soltu.DM.03G002930.1)	NA	-147	Soltu.DM.03G002930.1
Soltu.DM.01G016950	chr01	42365058	42366565	-	CHIP_peak_1274	promoter-TSS (Soltu.DM.01G016950.1)	NA	-567	Soltu.DM.01G016950.1
Soltu.DM.03G002940	chr03	2809211	2810092	+	CHIP_peak_12741	promoter-TSS (Soltu.DM.03G002940.1)	NA	1112	Soltu.DM.03G002940.1
Soltu.DM.03G002970	chr03	2829229	2830267	+	CHIP_peak_12744	promoter-TSS (Soltu.DM.03G002970.2)	NA	-147	Soltu.DM.03G002970.2
Soltu.DM.03G002980	chr03	2839133	2839524	+	CHIP_peak_12746	promoter-TSS (Soltu.DM.03G002980.1)	NA	-99	Soltu.DM.03G002980.1
Soltu.DM.03G002980	chr03	2842483	2842720	+	CHIP_peak_12747	TTS (Soltu.DM.03G002980.1)	NA	3174	Soltu.DM.03G002980.1
Soltu.DM.03G002990	chr03	2856008	2856524	-	CHIP_peak_12749	promoter-TSS (Soltu.DM.03G002990.1)	NA	44	Soltu.DM.03G002990.1
Soltu.DM.03G003000	chr03	2857167	2858311	-	CHIP_peak_12750	TTS (Soltu.DM.03G003000.1)	NA	3851	Soltu.DM.03G003000.1
Soltu.DM.03G003000	chr03	2860510	2860991	-	CHIP_peak_12751	promoter-TSS (Soltu.DM.03G003000.1)	NA	840	Soltu.DM.03G003000.1
Soltu.DM.03G003010	chr03	2864139	2864693	-	CHIP_peak_12754	TTS (Soltu.DM.03G003010.1)	NA	1827	Soltu.DM.03G003010.1
Soltu.DM.03G003010	chr03	2864886	2865824	-	CHIP_peak_12755	promoter-TSS (Soltu.DM.03G003010.1)	NA	888	Soltu.DM.03G003010.1
Soltu.DM.03G003010	chr03	2866241	2866508	-	CHIP_peak_12756	promoter-TSS (Soltu.DM.03G003010.1)	NA	-131	Soltu.DM.03G003010.1
Soltu.DM.03G003040	chr03	2884506	2884707	-	CHIP_peak_12757	intron (Soltu.DM.03G003040.1, intron 2 of 7)	NA	9890	Soltu.DM.03G003040.1
Soltu.DM.03G003040	chr03	2892932	2893304	-	CHIP_peak_12758	promoter-TSS (Soltu.DM.03G003040.1)	NA	1378	Soltu.DM.03G003040.1
Soltu.DM.03G003070	chr03	2938741	2939172	+	CHIP_peak_12763	promoter-TSS (Soltu.DM.03G003070.1)	NA	1225	Soltu.DM.03G003070.1
Soltu.DM.03G003080	chr03	2939477	2939801	-	CHIP_peak_12764	TTS (Soltu.DM.03G003080.1)	NA	4869	Soltu.DM.03G003080.1
Soltu.DM.03G003100	chr03	2960372	2960919	-	CHIP_peak_12765	promoter-TSS (Soltu.DM.03G003100.1)	NA	1807	Soltu.DM.03G003100.1
Soltu.DM.03G003100	chr03	2961338	2961744	-	CHIP_peak_12766	promoter-TSS (Soltu.DM.03G003100.1)	NA	911	Soltu.DM.03G003100.1
Soltu.DM.03G003100	chr03	2962216	2963109	-	CHIP_peak_12767	promoter-TSS (Soltu.DM.03G003100.1)	NA	-210	Soltu.DM.03G003100.1
Soltu.DM.03G003110	chr03	2979631	2980110	-	CHIP_peak_12777	TTS (Soltu.DM.03G003110.1)	NA	4563	Soltu.DM.03G003110.1
Soltu.DM.03G003110	chr03	2983126	2983513	-	CHIP_peak_12778	promoter-TSS (Soltu.DM.03G003110.1)	NA	1114	Soltu.DM.03G003110.1
Soltu.DM.03G003110	chr03	2984371	2984644	-	CHIP_peak_12779	promoter-TSS (Soltu.DM.03G003110.1)	NA	-74	Soltu.DM.03G003110.1
Soltu.DM.03G003120	chr03	2997684	2998050	-	CHIP_peak_12783	promoter-TSS (Soltu.DM.03G003120.1)	NA	1069	Soltu.DM.03G003120.1
Soltu.DM.03G003130	chr03	3000858	3001088	-	CHIP_peak_12784	promoter-TSS (Soltu.DM.03G003130.1)	NA	125	Soltu.DM.03G003130.1
Soltu.DM.03G003150	chr03	3037347	3037774	-	CHIP_peak_12786	TTS (Soltu.DM.03G003150.1)	NA	5246	Soltu.DM.03G003150.1
Soltu.DM.03G003150	chr03	3039402	3039693	-	CHIP_peak_12787	intron (Soltu.DM.03G003150.1, intron 1 of 1)	NA	3259	Soltu.DM.03G003150.1
Soltu.DM.03G003150	chr03	3040011	3040410	-	CHIP_peak_12788	intron (Soltu.DM.03G003150.1, intron 1 of 1)	NA	2596	Soltu.DM.03G003150.1
Soltu.DM.03G003150	chr03	3041755	3042229	-	CHIP_peak_12789	promoter-TSS (Soltu.DM.03G003150.1)	NA	814	Soltu.DM.03G003150.1
Soltu.DM.01G017110	chr01	43150506	43151111	-	CHIP_peak_1279	exon (Soltu.DM.01G017110.1, exon 3 of 4)	NA	7454	Soltu.DM.01G017110.1
Soltu.DM.03G003160	chr03	3052479	3053126	+	CHIP_peak_12794	promoter-TSS (Soltu.DM.03G003160.1)	NA	-208	Soltu.DM.03G003160.1
Soltu.DM.03G003170	chr03	3061667	3062398	-	CHIP_peak_12795	TTS (Soltu.DM.03G003170.1)	NA	4881	Soltu.DM.03G003170.1
Soltu.DM.03G003170	chr03	3062560	3063389	-	CHIP_peak_12796	exon (Soltu.DM.03G003170.1, exon 2 of 2)	NA	3939	Soltu.DM.03G003170.1
Soltu.DM.03G003170	chr03	3063724	3065298	-	CHIP_peak_12797	intron (Soltu.DM.03G003170.1, intron 1 of 1)	NA	2402	Soltu.DM.03G003170.1
Soltu.DM.03G003170	chr03	3066498	3067233	-	CHIP_peak_12798	promoter-TSS (Soltu.DM.03G003170.1)	NA	48	Soltu.DM.03G003170.1
Soltu.DM.03G003190	chr03	3099367	3100057	+	CHIP_peak_12806	promoter-TSS (Soltu.DM.03G003190.1)	NA	174	Soltu.DM.03G003190.1
Soltu.DM.03G003200	chr03	3104210	3104545	-	CHIP_peak_12807	TTS (Soltu.DM.03G003200.1)	NA	4636	Soltu.DM.03G003200.1
Soltu.DM.03G003200	chr03	3104956	3105487	-	CHIP_peak_12808	TTS (Soltu.DM.03G003200.1)	NA	3792	Soltu.DM.03G003200.1
Soltu.DM.03G003200	chr03	3108276	3108570	-	CHIP_peak_12809	promoter-TSS (Soltu.DM.03G003200.1)	NA	590	Soltu.DM.03G003200.1
Soltu.DM.03G003200	chr03	3108789	3109094	-	CHIP_peak_12810	promoter-TSS (Soltu.DM.03G003200.1)	NA	72	Soltu.DM.03G003200.1
Soltu.DM.03G003210	chr03	3118332	3118969	-	CHIP_peak_12812	TTS (Soltu.DM.03G003210.1)	NA	7042	Soltu.DM.03G003210.1
Soltu.DM.03G003240	chr03	3151571	3153001	-	CHIP_peak_12814	promoter-TSS (Soltu.DM.03G003240.1)	NA	318	Soltu.DM.03G003240.1
Soltu.DM.03G003250	chr03	3159694	3160532	-	CHIP_peak_12817	TTS (Soltu.DM.03G003250.1)	NA	5633	Soltu.DM.03G003250.1
Soltu.DM.03G003260	chr03	3184565	3184848	+	CHIP_peak_12818	exon (Soltu.DM.03G003260.1, exon 10 of 10)	NA	6674	Soltu.DM.03G003260.1
Soltu.DM.03G003280	chr03	3199792	3200180	+	CHIP_peak_12822	promoter-TSS (Soltu.DM.03G003280.1)	NA	-61	Soltu.DM.03G003280.1
Soltu.DM.03G003280	chr03	3201680	3201892	+	CHIP_peak_12823	promoter-TSS (Soltu.DM.03G003280.1)	NA	1739	Soltu.DM.03G003280.1
Soltu.DM.03G003280	chr03	3202326	3202861	+	CHIP_peak_12824	TTS (Soltu.DM.03G003280.1)	NA	2546	Soltu.DM.03G003280.1
Soltu.DM.03G003320	chr03	3225906	3227295	-	CHIP_peak_12825	TTS (Soltu.DM.03G003320.1)	NA	2650	Soltu.DM.03G003320.1
Soltu.DM.03G003320	chr03	3228967	3230043	-	CHIP_peak_12826	promoter-TSS (Soltu.DM.03G003320.1)	NA	-255	Soltu.DM.03G003320.1
Soltu.DM.03G003330	chr03	3240638	3241044	+	CHIP_peak_12827	TTS (Soltu.DM.03G003330.1)	NA	4462	Soltu.DM.03G003330.1
Soltu.DM.03G003340	chr03	3245882	3246336	+	CHIP_peak_12830	promoter-TSS (Soltu.DM.03G003340.1)	NA	-87	Soltu.DM.03G003340.1
Soltu.DM.03G003350	chr03	3264329	3264546	-	CHIP_peak_12831	promoter-TSS (Soltu.DM.03G003350.1)	NA	5	Soltu.DM.03G003350.1
Soltu.DM.03G003360	chr03	3266390	3266685	+	CHIP_peak_12832	promoter-TSS (Soltu.DM.03G003360.1)	NA	169	Soltu.DM.03G003360.1
Soltu.DM.03G003380	chr03	3294022	3294444	+	CHIP_peak_12833	promoter-TSS (Soltu.DM.03G003380.1)	NA	-135	Soltu.DM.03G003380.1
Soltu.DM.03G003430	chr03	3413759	3414350	+	CHIP_peak_12843	promoter-TSS (Soltu.DM.03G003430.1)	NA	206	Soltu.DM.03G003430.1
Soltu.DM.03G003450	chr03	3429540	3429741	+	CHIP_peak_12844	TTS (Soltu.DM.03G003450.1)	NA	6067	Soltu.DM.03G003450.1
Soltu.DM.03G003470	chr03	3446778	3447054	-	CHIP_peak_12847	promoter-TSS (Soltu.DM.03G003470.1)	NA	148	Soltu.DM.03G003470.1
Soltu.DM.03G003490	chr03	3465353	3465686	-	CHIP_peak_12848	promoter-TSS (Soltu.DM.03G003490.1)	NA	-85	Soltu.DM.03G003490.1
Soltu.DM.03G003500	chr03	3486255	3486531	-	CHIP_peak_12849	promoter-TSS (Soltu.DM.03G003500.1)	NA	145	Soltu.DM.03G003500.1
Soltu.DM.03G003520	chr03	3494816	3495065	-	CHIP_peak_12850	promoter-TSS (Soltu.DM.03G003520.1)	NA	61	Soltu.DM.03G003520.1
Soltu.DM.03G003540	chr03	3515799	3516156	+	CHIP_peak_12856	promoter-TSS (Soltu.DM.03G003540.1)	NA	-51	Soltu.DM.03G003540.1
Soltu.DM.03G003540	chr03	3516558	3516763	+	CHIP_peak_12857	promoter-TSS (Soltu.DM.03G003540.1)	NA	632	Soltu.DM.03G003540.1
Soltu.DM.03G003550	chr03	3527489	3527762	-	CHIP_peak_12858	promoter-TSS (Soltu.DM.03G003550.1)	NA	1497	Soltu.DM.03G003550.1
Soltu.DM.03G003550	chr03	3527961	3528484	-	CHIP_peak_12859	promoter-TSS (Soltu.DM.03G003550.1)	NA	900	Soltu.DM.03G003550.1
Soltu.DM.03G003560	chr03	3533207	3534200	-	CHIP_peak_12861	TTS (Soltu.DM.03G003560.1)	NA	4830	Soltu.DM.03G003560.1
Soltu.DM.03G003560	chr03	3535942	3536162	-	CHIP_peak_12862	intron (Soltu.DM.03G003560.1, intron 3 of 7)	NA	2481	Soltu.DM.03G003560.1
Soltu.DM.03G003560	chr03	3538193	3538473	-	CHIP_peak_12863	promoter-TSS (Soltu.DM.03G003560.1)	NA	200	Soltu.DM.03G003560.1
Soltu.DM.03G003570	chr03	3548154	3548517	-	CHIP_peak_12864	promoter-TSS (Soltu.DM.03G003570.1)	NA	-10	Soltu.DM.03G003570.1
Soltu.DM.03G003600	chr03	3579742	3580083	+	CHIP_peak_12866	promoter-TSS (Soltu.DM.03G003600.1)	NA	-30	Soltu.DM.03G003600.1
Soltu.DM.03G003600	chr03	3581032	3581569	+	CHIP_peak_12867	promoter-TSS (Soltu.DM.03G003600.1)	NA	1358	Soltu.DM.03G003600.1
Soltu.DM.03G003610	chr03	3586299	3586699	+	CHIP_peak_12868	promoter-TSS (Soltu.DM.03G003610.1)	NA	35	Soltu.DM.03G003610.1
Soltu.DM.03G003640	chr03	3604914	3605245	-	CHIP_peak_12870	promoter-TSS (Soltu.DM.03G003640.1)	NA	-90	Soltu.DM.03G003640.1
Soltu.DM.03G003700	chr03	3673803	3674075	-	CHIP_peak_12878	promoter-TSS (Soltu.DM.03G003700.1)	NA	65	Soltu.DM.03G003700.1
Soltu.DM.03G003710	chr03	3675829	3676145	-	CHIP_peak_12879	exon (Soltu.DM.03G003710.1, exon 12 of 12)	NA	7312	Soltu.DM.03G003710.1
Soltu.DM.01G017170	chr01	43487340	43487852	+	CHIP_peak_1288	promoter-TSS (Soltu.DM.01G017170.1)	NA	1932	Soltu.DM.01G017170.1
Soltu.DM.03G003710	chr03	3682824	3683723	-	CHIP_peak_12880	promoter-TSS (Soltu.DM.03G003710.1)	NA	26	Soltu.DM.03G003710.1
Soltu.DM.03G003720	chr03	3708002	3708257	+	CHIP_peak_12887	promoter-TSS (Soltu.DM.03G003720.1)	NA	459	Soltu.DM.03G003720.1
Soltu.DM.03G003750	chr03	3816545	3817067	-	CHIP_peak_12895	promoter-TSS (Soltu.DM.03G003750.1)	NA	107	Soltu.DM.03G003750.1
Soltu.DM.03G003760	chr03	3824810	3825436	-	CHIP_peak_12897	TTS (Soltu.DM.03G003760.1)	NA	4090	Soltu.DM.03G003760.1
Soltu.DM.03G003760	chr03	3829207	3829457	-	CHIP_peak_12898	promoter-TSS (Soltu.DM.03G003760.1)	NA	-119	Soltu.DM.03G003760.1
Soltu.DM.01G017190	chr01	43554134	43554350	+	CHIP_peak_1290	promoter-TSS (Soltu.DM.01G017190.1)	NA	28	Soltu.DM.01G017190.1
Soltu.DM.03G003790	chr03	3865191	3865867	+	CHIP_peak_12900	promoter-TSS (Soltu.DM.03G003790.1)	NA	-126	Soltu.DM.03G003790.1
Soltu.DM.03G003820	chr03	3885108	3885547	+	CHIP_peak_12901	promoter-TSS (Soltu.DM.03G003820.3)	NA	0	Soltu.DM.03G003820.3
Soltu.DM.03G003820	chr03	3894438	3894775	+	CHIP_peak_12902	TTS (Soltu.DM.03G003820.4)	NA	7517	Soltu.DM.03G003820.4
Soltu.DM.03G003830	chr03	3904170	3904825	-	CHIP_peak_12903	promoter-TSS (Soltu.DM.03G003830.1)	NA	896	Soltu.DM.03G003830.1
Soltu.DM.03G003840	chr03	3916486	3916802	+	CHIP_peak_12906	TTS (Soltu.DM.03G003840.1)	NA	5132	Soltu.DM.03G003840.1
Soltu.DM.03G003850	chr03	3937208	3937569	+	CHIP_peak_12909	exon (Soltu.DM.03G003850.1, exon 2 of 2)	NA	3005	Soltu.DM.03G003850.1
Soltu.DM.01G017240	chr01	43628762	43628963	-	CHIP_peak_1291	TTS (Soltu.DM.01G017240.1)	NA	2087	Soltu.DM.01G017240.1
Soltu.DM.03G003860	chr03	3945768	3946049	-	CHIP_peak_12911	intron (Soltu.DM.03G003860.1, intron 6 of 6)	NA	5658	Soltu.DM.03G003860.1
Soltu.DM.03G003860	chr03	3947027	3947297	-	CHIP_peak_12912	exon (Soltu.DM.03G003860.1, exon 5 of 7)	NA	4404	Soltu.DM.03G003860.1
Soltu.DM.03G003860	chr03	3950468	3950770	-	CHIP_peak_12913	promoter-TSS (Soltu.DM.03G003860.1)	NA	947	Soltu.DM.03G003860.1
Soltu.DM.03G003890	chr03	3984136	3984459	-	CHIP_peak_12916	promoter-TSS (Soltu.DM.03G003890.1)	NA	38	Soltu.DM.03G003890.1
Soltu.DM.03G003910	chr03	4013092	4013450	-	CHIP_peak_12919	promoter-TSS (Soltu.DM.03G003910.1)	NA	-96	Soltu.DM.03G003910.1
Soltu.DM.01G017290	chr01	43734068	43734545	+	CHIP_peak_1293	promoter-TSS (Soltu.DM.01G017290.1)	NA	-67	Soltu.DM.01G017290.1
Soltu.DM.03G004080	chr03	4203495	4204175	-	CHIP_peak_12930	promoter-TSS (Soltu.DM.03G004080.1)	NA	-177	Soltu.DM.03G004080.1
Soltu.DM.03G004090	chr03	4220082	4220495	+	CHIP_peak_12931	promoter-TSS (Soltu.DM.03G004090.1)	NA	72	Soltu.DM.03G004090.1
Soltu.DM.03G004110	chr03	4238660	4239164	-	CHIP_peak_12932	promoter-TSS (Soltu.DM.03G004110.1)	NA	41	Soltu.DM.03G004110.1
Soltu.DM.03G004120	chr03	4270457	4270711	-	CHIP_peak_12934	TTS (Soltu.DM.03G004120.2)	NA	6994	Soltu.DM.03G004120.2
Soltu.DM.03G004130	chr03	4287249	4287451	-	CHIP_peak_12935	intron (Soltu.DM.03G004130.1, intron 3 of 3)	NA	2677	Soltu.DM.03G004130.1
Soltu.DM.03G004130	chr03	4288800	4289212	-	CHIP_peak_12936	promoter-TSS (Soltu.DM.03G004130.1)	NA	1021	Soltu.DM.03G004130.1
Soltu.DM.01G017420	chr01	44488895	44489436	+	CHIP_peak_1294	promoter-TSS (Soltu.DM.01G017420.1)	NA	-1	Soltu.DM.01G017420.1
Soltu.DM.03G004140	chr03	4310363	4310715	+	CHIP_peak_12940	promoter-TSS (Soltu.DM.03G004140.1)	NA	170	Soltu.DM.03G004140.1
Soltu.DM.03G004150	chr03	4321224	4321766	-	CHIP_peak_12943	TTS (Soltu.DM.03G004150.2)	NA	3413	Soltu.DM.03G004150.2
Soltu.DM.03G004150	chr03	4324229	4325091	-	CHIP_peak_12944	promoter-TSS (Soltu.DM.03G004150.2)	NA	248	Soltu.DM.03G004150.2
Soltu.DM.01G017530	chr01	44674836	44675087	-	CHIP_peak_1295	promoter-TSS (Soltu.DM.01G017530.2)	NA	191	Soltu.DM.01G017530.2
Soltu.DM.03G004160	chr03	4332813	4333043	-	CHIP_peak_12950	TTS (Soltu.DM.03G004160.1)	NA	5323	Soltu.DM.03G004160.1
Soltu.DM.03G004160	chr03	4337932	4338392	-	CHIP_peak_12951	promoter-TSS (Soltu.DM.03G004160.1)	NA	89	Soltu.DM.03G004160.1
Soltu.DM.03G004170	chr03	4344410	4344621	-	CHIP_peak_12952	intron (Soltu.DM.03G004170.2, intron 7 of 12)	NA	19865	Soltu.DM.03G004170.2
Soltu.DM.03G004170	chr03	4363551	4364459	-	CHIP_peak_12953	promoter-TSS (Soltu.DM.03G004170.2)	NA	375	Soltu.DM.03G004170.2
Soltu.DM.03G004180	chr03	4378794	4379594	+	CHIP_peak_12955	promoter-TSS (Soltu.DM.03G004180.1)	NA	-187	Soltu.DM.03G004180.1
Soltu.DM.03G004200	chr03	4390223	4390775	+	CHIP_peak_12957	promoter-TSS (Soltu.DM.03G004200.1)	NA	97	Soltu.DM.03G004200.1
Soltu.DM.03G004250	chr03	4408328	4408648	-	CHIP_peak_12958	promoter-TSS (Soltu.DM.03G004250.1)	NA	969	Soltu.DM.03G004250.1
Soltu.DM.03G004250	chr03	4408947	4410904	-	CHIP_peak_12959	promoter-TSS (Soltu.DM.03G004250.1)	NA	-468	Soltu.DM.03G004250.1
Soltu.DM.03G004260	chr03	4413731	4414418	-	CHIP_peak_12960	promoter-TSS (Soltu.DM.03G004260.1)	NA	-68	Soltu.DM.03G004260.1
Soltu.DM.03G004280	chr03	4434278	4434835	+	CHIP_peak_12961	promoter-TSS (Soltu.DM.03G004280.1)	NA	1481	Soltu.DM.03G004280.1
Soltu.DM.03G004280	chr03	4435514	4435737	+	CHIP_peak_12962	TTS (Soltu.DM.03G004280.1)	NA	2550	Soltu.DM.03G004280.1
Soltu.DM.03G004360	chr03	4559647	4560171	+	CHIP_peak_12967	promoter-TSS (Soltu.DM.03G004360.1)	NA	195	Soltu.DM.03G004360.1
Soltu.DM.03G004380	chr03	4594006	4594338	+	CHIP_peak_12970	promoter-TSS (Soltu.DM.03G004380.1)	NA	-2	Soltu.DM.03G004380.1
Soltu.DM.03G004390	chr03	4623239	4623583	+	CHIP_peak_12972	promoter-TSS (Soltu.DM.03G004390.1)	NA	35	Soltu.DM.03G004390.1
Soltu.DM.03G004400	chr03	4634670	4635202	-	CHIP_peak_12973	promoter-TSS (Soltu.DM.03G004400.1)	NA	-84	Soltu.DM.03G004400.1
Soltu.DM.03G004410	chr03	4635872	4636300	+	CHIP_peak_12974	promoter-TSS (Soltu.DM.03G004410.1)	NA	9	Soltu.DM.03G004410.1
Soltu.DM.03G004450	chr03	4660186	4660652	-	CHIP_peak_12975	intron (Soltu.DM.03G004450.1, intron 2 of 2)	NA	4213	Soltu.DM.03G004450.1
Soltu.DM.03G004480	chr03	4671633	4672293	+	CHIP_peak_12976	promoter-TSS (Soltu.DM.03G004480.1)	NA	-105	Soltu.DM.03G004480.1
Soltu.DM.03G004480	chr03	4674414	4675221	+	CHIP_peak_12977	TTS (Soltu.DM.03G004480.1)	NA	2749	Soltu.DM.03G004480.1
Soltu.DM.03G004490	chr03	4678563	4679059	-	CHIP_peak_12978	promoter-TSS (Soltu.DM.03G004490.2)	NA	12	Soltu.DM.03G004490.2
Soltu.DM.03G004510	chr03	4698092	4698337	-	CHIP_peak_12979	promoter-TSS (Soltu.DM.03G004510.1)	NA	50	Soltu.DM.03G004510.1
Soltu.DM.03G004550	chr03	4773965	4774207	-	CHIP_peak_12980	exon (Soltu.DM.03G004550.1, exon 5 of 5)	NA	3607	Soltu.DM.03G004550.1
Soltu.DM.03G004580	chr03	4851392	4851698	-	CHIP_peak_12982	TTS (Soltu.DM.03G004580.1)	NA	7723	Soltu.DM.03G004580.1
Soltu.DM.03G004580	chr03	4859109	4859976	-	CHIP_peak_12983	promoter-TSS (Soltu.DM.03G004580.1)	NA	-274	Soltu.DM.03G004580.1
Soltu.DM.03G004590	chr03	4870283	4870642	-	CHIP_peak_12984	exon (Soltu.DM.03G004590.2, exon 3 of 3)	NA	6511	Soltu.DM.03G004590.2
Soltu.DM.03G004590	chr03	4871153	4871392	-	CHIP_peak_12985	intron (Soltu.DM.03G004590.2, intron 2 of 2)	NA	5701	Soltu.DM.03G004590.2
Soltu.DM.03G004590	chr03	4876764	4877056	-	CHIP_peak_12986	promoter-TSS (Soltu.DM.03G004590.1)	NA	70	Soltu.DM.03G004590.1
Soltu.DM.03G004600	chr03	4896566	4896919	-	CHIP_peak_12989	promoter-TSS (Soltu.DM.03G004600.1)	NA	-38	Soltu.DM.03G004600.1
Soltu.DM.03G004610	chr03	4914895	4915721	-	CHIP_peak_12991	TTS (Soltu.DM.03G004610.1)	NA	4316	Soltu.DM.03G004610.1
Soltu.DM.03G004630	chr03	5031641	5032253	-	CHIP_peak_12996	promoter-TSS (Soltu.DM.03G004630.1)	NA	-47	Soltu.DM.03G004630.1
Soltu.DM.03G004720	chr03	5107985	5108566	-	CHIP_peak_12997	intron (Soltu.DM.03G004720.1, intron 1 of 3)	NA	3080	Soltu.DM.03G004720.1
Soltu.DM.03G004730	chr03	5132084	5132531	-	CHIP_peak_12999	intron (Soltu.DM.03G004730.1, intron 5 of 6)	NA	8060	Soltu.DM.03G004730.1
Soltu.DM.01G000810	chr01	1148254	1148521	-	CHIP_peak_130	promoter-TSS (Soltu.DM.01G000810.1)	NA	285	Soltu.DM.01G000810.1
Soltu.DM.03G004730	chr03	5137257	5137572	-	CHIP_peak_13000	exon (Soltu.DM.03G004730.1, exon 3 of 7)	NA	2953	Soltu.DM.03G004730.1
Soltu.DM.03G004730	chr03	5137793	5138124	-	CHIP_peak_13001	intron (Soltu.DM.03G004730.1, intron 2 of 6)	NA	2409	Soltu.DM.03G004730.1
Soltu.DM.03G004750	chr03	5192792	5193305	+	CHIP_peak_13003	promoter-TSS (Soltu.DM.03G004750.1)	NA	78	Soltu.DM.03G004750.1
Soltu.DM.03G004760	chr03	5202772	5203342	+	CHIP_peak_13005	promoter-TSS (Soltu.DM.03G004760.1)	NA	-274	Soltu.DM.03G004760.1
Soltu.DM.03G004770	chr03	5209360	5210893	+	CHIP_peak_13006	promoter-TSS (Soltu.DM.03G004770.1)	NA	1799	Soltu.DM.03G004770.1
Soltu.DM.03G004830	chr03	5230383	5231015	+	CHIP_peak_13008	promoter-TSS (Soltu.DM.03G004830.1)	NA	-72	Soltu.DM.03G004830.1
Soltu.DM.03G004860	chr03	5251198	5251617	+	CHIP_peak_13009	TTS (Soltu.DM.03G004860.1)	NA	4120	Soltu.DM.03G004860.1
Soltu.DM.01G017660	chr01	45085615	45085877	+	CHIP_peak_1301	promoter-TSS (Soltu.DM.01G017660.1)	NA	78	Soltu.DM.01G017660.1
Soltu.DM.03G004870	chr03	5254667	5255135	+	CHIP_peak_13011	promoter-TSS (Soltu.DM.03G004870.1)	NA	-47	Soltu.DM.03G004870.1
Soltu.DM.03G004870	chr03	5258852	5259468	+	CHIP_peak_13012	exon (Soltu.DM.03G004870.1, exon 3 of 3)	NA	4212	Soltu.DM.03G004870.1
Soltu.DM.03G004880	chr03	5267708	5268345	+	CHIP_peak_13014	promoter-TSS (Soltu.DM.03G004880.1)	NA	778	Soltu.DM.03G004880.1
Soltu.DM.03G004900	chr03	5293499	5293851	+	CHIP_peak_13017	promoter-TSS (Soltu.DM.03G004900.1)	NA	439	Soltu.DM.03G004900.1
Soltu.DM.03G004930	chr03	5316904	5317469	+	CHIP_peak_13019	promoter-TSS (Soltu.DM.03G004930.1)	NA	42	Soltu.DM.03G004930.1
Soltu.DM.03G004960	chr03	5352388	5352654	-	CHIP_peak_13020	TTS (Soltu.DM.03G004960.1)	NA	9942	Soltu.DM.03G004960.1
Soltu.DM.03G004970	chr03	5387039	5387312	-	CHIP_peak_13021	promoter-TSS (Soltu.DM.03G004970.1)	NA	-82	Soltu.DM.03G004970.1
Soltu.DM.03G005010	chr03	5433851	5434124	+	CHIP_peak_13026	promoter-TSS (Soltu.DM.03G005010.1)	NA	150	Soltu.DM.03G005010.1
Soltu.DM.01G017690	chr01	45129104	45129947	-	CHIP_peak_1303	promoter-TSS (Soltu.DM.01G017690.1)	NA	138	Soltu.DM.01G017690.1
Soltu.DM.03G005020	chr03	5455497	5455858	-	CHIP_peak_13032	promoter-TSS (Soltu.DM.03G005020.1)	NA	-38	Soltu.DM.03G005020.1
Soltu.DM.03G005030	chr03	5489070	5489493	+	CHIP_peak_13035	promoter-TSS (Soltu.DM.03G005030.1)	NA	-35	Soltu.DM.03G005030.1
Soltu.DM.03G005040	chr03	5510818	5511271	+	CHIP_peak_13036	promoter-TSS (Soltu.DM.03G005040.2)	NA	95	Soltu.DM.03G005040.2
Soltu.DM.03G005040	chr03	5516256	5517346	+	CHIP_peak_13037	TTS (Soltu.DM.03G005040.2)	NA	5852	Soltu.DM.03G005040.2
Soltu.DM.03G005050	chr03	5532846	5533521	+	CHIP_peak_13038	promoter-TSS (Soltu.DM.03G005050.1)	NA	-158	Soltu.DM.03G005050.1
Soltu.DM.03G005060	chr03	5545400	5545725	+	CHIP_peak_13040	promoter-TSS (Soltu.DM.03G005060.1)	NA	159	Soltu.DM.03G005060.1
Soltu.DM.03G005060	chr03	5547340	5547609	+	CHIP_peak_13041	intron (Soltu.DM.03G005060.1, intron 3 of 3)	NA	2071	Soltu.DM.03G005060.1
Soltu.DM.03G005120	chr03	5760521	5761028	+	CHIP_peak_13044	promoter-TSS (Soltu.DM.03G005120.1)	NA	419	Soltu.DM.03G005120.1
Soltu.DM.03G005130	chr03	5778335	5778554	+	CHIP_peak_13047	promoter-TSS (Soltu.DM.03G005130.1)	NA	-68	Soltu.DM.03G005130.1
Soltu.DM.03G005130	chr03	5778832	5779092	+	CHIP_peak_13048	promoter-TSS (Soltu.DM.03G005130.1)	NA	450	Soltu.DM.03G005130.1
Soltu.DM.03G005130	chr03	5780348	5780768	+	CHIP_peak_13049	TTS (Soltu.DM.03G005130.1)	NA	2046	Soltu.DM.03G005130.1
Soltu.DM.03G005210	chr03	5965888	5966124	+	CHIP_peak_13057	TTS (Soltu.DM.03G005210.1)	NA	2799	Soltu.DM.03G005210.1
Soltu.DM.03G005220	chr03	5969237	5969438	+	CHIP_peak_13058	promoter-TSS (Soltu.DM.03G005220.1)	NA	1817	Soltu.DM.03G005220.1
Soltu.DM.01G017840	chr01	45528966	45529254	+	CHIP_peak_1306	promoter-TSS (Soltu.DM.01G017840.1)	NA	-93	Soltu.DM.01G017840.1
Soltu.DM.03G005260	chr03	6063074	6063516	-	CHIP_peak_13065	promoter-TSS (Soltu.DM.03G005260.1)	NA	-9	Soltu.DM.03G005260.1
Soltu.DM.03G005290	chr03	6236621	6237056	-	CHIP_peak_13074	promoter-TSS (Soltu.DM.03G005290.1)	NA	1032	Soltu.DM.03G005290.1
Soltu.DM.03G005290	chr03	6237359	6238433	-	CHIP_peak_13075	promoter-TSS (Soltu.DM.03G005290.1)	NA	-26	Soltu.DM.03G005290.1
Soltu.DM.03G005310	chr03	6281350	6281742	-	CHIP_peak_13076	promoter-TSS (Soltu.DM.03G005310.1)	NA	129	Soltu.DM.03G005310.1
Soltu.DM.03G005320	chr03	6285223	6285601	-	CHIP_peak_13077	intron (Soltu.DM.03G005320.1, intron 2 of 2)	NA	2268	Soltu.DM.03G005320.1
Soltu.DM.03G005320	chr03	6286238	6286534	-	CHIP_peak_13078	promoter-TSS (Soltu.DM.03G005320.1)	NA	1294	Soltu.DM.03G005320.1
Soltu.DM.03G005390	chr03	6418459	6418748	-	CHIP_peak_13080	TTS (Soltu.DM.03G005390.1)	NA	6869	Soltu.DM.03G005390.1
Soltu.DM.03G005400	chr03	6450737	6451370	+	CHIP_peak_13084	intron (Soltu.DM.03G005400.1, intron 1 of 9)	NA	2029	Soltu.DM.03G005400.1
Soltu.DM.03G005410	chr03	6467928	6468528	-	CHIP_peak_13085	promoter-TSS (Soltu.DM.03G005410.1)	NA	-61	Soltu.DM.03G005410.1
Soltu.DM.03G005430	chr03	6495000	6495337	+	CHIP_peak_13089	promoter-TSS (Soltu.DM.03G005430.1)	NA	51	Soltu.DM.03G005430.1
Soltu.DM.03G005440	chr03	6498968	6499369	-	CHIP_peak_13090	exon (Soltu.DM.03G005440.1, exon 6 of 6)	NA	3492	Soltu.DM.03G005440.1
Soltu.DM.03G005440	chr03	6502378	6503282	-	CHIP_peak_13091	promoter-TSS (Soltu.DM.03G005440.1)	NA	-170	Soltu.DM.03G005440.1
Soltu.DM.03G005450	chr03	6518686	6518990	-	CHIP_peak_13093	promoter-TSS (Soltu.DM.03G005450.1)	NA	-57	Soltu.DM.03G005450.1
Soltu.DM.03G005470	chr03	6552698	6554230	-	CHIP_peak_13094	promoter-TSS (Soltu.DM.03G005470.1)	NA	-378	Soltu.DM.03G005470.1
Soltu.DM.01G000830	chr01	1156422	1156863	-	CHIP_peak_131	promoter-TSS (Soltu.DM.01G000830.1)	NA	1059	Soltu.DM.01G000830.1
Soltu.DM.03G005490	chr03	6582417	6582779	-	CHIP_peak_13101	intron (Soltu.DM.03G005490.2, intron 1 of 4)	NA	2216	Soltu.DM.03G005490.2
Soltu.DM.03G005490	chr03	6584609	6585100	-	CHIP_peak_13102	promoter-TSS (Soltu.DM.03G005490.2)	NA	-40	Soltu.DM.03G005490.2
Soltu.DM.03G005510	chr03	6670670	6671527	+	CHIP_peak_13107	promoter-TSS (Soltu.DM.03G005510.1)	NA	254	Soltu.DM.03G005510.1
Soltu.DM.03G005510	chr03	6674359	6674641	+	CHIP_peak_13108	exon (Soltu.DM.03G005510.1, exon 4 of 5)	NA	3656	Soltu.DM.03G005510.1
Soltu.DM.03G005520	chr03	6702366	6705272	-	CHIP_peak_13112	promoter-TSS (Soltu.DM.03G005520.1)	NA	1820	Soltu.DM.03G005520.1
Soltu.DM.03G005560	chr03	6756365	6756577	-	CHIP_peak_13115	promoter-TSS (Soltu.DM.03G005560.1)	NA	396	Soltu.DM.03G005560.1
Soltu.DM.03G005580	chr03	6779392	6779603	+	CHIP_peak_13120	promoter-TSS (Soltu.DM.03G005580.1)	NA	18	Soltu.DM.03G005580.1
Soltu.DM.03G005580	chr03	6784424	6784914	+	CHIP_peak_13121	intron (Soltu.DM.03G005580.1, intron 1 of 10)	NA	5190	Soltu.DM.03G005580.1
Soltu.DM.03G005590	chr03	6813720	6814342	-	CHIP_peak_13123	exon (Soltu.DM.03G005590.1, exon 3 of 3)	NA	2283	Soltu.DM.03G005590.1
Soltu.DM.03G005590	chr03	6815973	6816455	-	CHIP_peak_13124	promoter-TSS (Soltu.DM.03G005590.1)	NA	100	Soltu.DM.03G005590.1
Soltu.DM.03G005600	chr03	6838105	6838418	+	CHIP_peak_13128	intron (Soltu.DM.03G005600.1, intron 2 of 3)	NA	6671	Soltu.DM.03G005600.1
Soltu.DM.03G005600	chr03	6840480	6840817	+	CHIP_peak_13129	exon (Soltu.DM.03G005600.1, exon 4 of 4)	NA	9058	Soltu.DM.03G005600.1
Soltu.DM.03G005610	chr03	6854816	6855383	+	CHIP_peak_13131	promoter-TSS (Soltu.DM.03G005610.1)	NA	93	Soltu.DM.03G005610.1
Soltu.DM.03G005620	chr03	6899835	6900040	+	CHIP_peak_13135	promoter-TSS (Soltu.DM.03G005620.1)	NA	318	Soltu.DM.03G005620.1
Soltu.DM.03G005630	chr03	6900503	6902173	+	CHIP_peak_13136	promoter-TSS (Soltu.DM.03G005630.1)	NA	418	Soltu.DM.03G005630.1
Soltu.DM.03G005720	chr03	7162922	7163571	+	CHIP_peak_13142	promoter-TSS (Soltu.DM.03G005720.1)	NA	-25	Soltu.DM.03G005720.1
Soltu.DM.03G005750	chr03	7380250	7380824	+	CHIP_peak_13143	promoter-TSS (Soltu.DM.03G005750.1)	NA	-77	Soltu.DM.03G005750.1
Soltu.DM.03G005760	chr03	7396758	7397070	-	CHIP_peak_13144	promoter-TSS (Soltu.DM.03G005760.1)	NA	-73	Soltu.DM.03G005760.1
Soltu.DM.01G017940	chr01	45923982	45924183	+	CHIP_peak_1315	promoter-TSS (Soltu.DM.01G017940.1)	NA	-96	Soltu.DM.01G017940.1
Soltu.DM.03G005770	chr03	7544604	7545907	+	CHIP_peak_13156	promoter-TSS (Soltu.DM.03G005770.1)	NA	560	Soltu.DM.03G005770.1
Soltu.DM.03G005770	chr03	7546307	7546905	+	CHIP_peak_13157	promoter-TSS (Soltu.DM.03G005770.1)	NA	1911	Soltu.DM.03G005770.1
Soltu.DM.03G005770	chr03	7547338	7548326	+	CHIP_peak_13158	intron (Soltu.DM.03G005770.1, intron 8 of 9)	NA	3137	Soltu.DM.03G005770.1
Soltu.DM.03G005790	chr03	7646550	7647050	-	CHIP_peak_13167	promoter-TSS (Soltu.DM.03G005790.1)	NA	698	Soltu.DM.03G005790.1
Soltu.DM.03G005790	chr03	7647284	7648112	-	CHIP_peak_13168	promoter-TSS (Soltu.DM.03G005790.1)	NA	-200	Soltu.DM.03G005790.1
Soltu.DM.03G005810	chr03	7679466	7680229	-	CHIP_peak_13174	TTS (Soltu.DM.03G005810.1)	NA	2360	Soltu.DM.03G005810.1
Soltu.DM.03G005810	chr03	7681324	7682473	-	CHIP_peak_13175	promoter-TSS (Soltu.DM.03G005810.1)	NA	309	Soltu.DM.03G005810.1
Soltu.DM.03G005850	chr03	7761058	7761373	+	CHIP_peak_13181	promoter-TSS (Soltu.DM.03G005850.1)	NA	6	Soltu.DM.03G005850.1
Soltu.DM.03G005870	chr03	7884480	7885062	+	CHIP_peak_13182	promoter-TSS (Soltu.DM.03G005870.1)	NA	162	Soltu.DM.03G005870.1
Soltu.DM.03G005920	chr03	8055678	8056002	+	CHIP_peak_13189	promoter-TSS (Soltu.DM.03G005920.1)	NA	39	Soltu.DM.03G005920.1
Soltu.DM.03G005920	chr03	8060627	8060858	+	CHIP_peak_13190	TTS (Soltu.DM.03G005920.1)	NA	4941	Soltu.DM.03G005920.1
Soltu.DM.03G005930	chr03	8068677	8068998	-	CHIP_peak_13191	promoter-TSS (Soltu.DM.03G005930.1)	NA	-74	Soltu.DM.03G005930.1
Soltu.DM.03G005940	chr03	8232447	8232689	+	CHIP_peak_13199	promoter-TSS (Soltu.DM.03G005940.1)	NA	23	Soltu.DM.03G005940.1
Soltu.DM.01G000890	chr01	1174866	1175226	+	CHIP_peak_132	TTS (Soltu.DM.01G000890.1)	NA	1043	Soltu.DM.01G000890.1
Soltu.DM.03G005940	chr03	8232952	8233225	+	CHIP_peak_13200	promoter-TSS (Soltu.DM.03G005940.1)	NA	543	Soltu.DM.03G005940.1
Soltu.DM.03G005940	chr03	8237729	8238300	+	CHIP_peak_13201	TTS (Soltu.DM.03G005940.1)	NA	5469	Soltu.DM.03G005940.1
Soltu.DM.03G006010	chr03	8602107	8602648	+	CHIP_peak_13210	promoter-TSS (Soltu.DM.03G006010.1)	NA	-45	Soltu.DM.03G006010.1
Soltu.DM.03G006040	chr03	8704489	8704945	-	CHIP_peak_13212	promoter-TSS (Soltu.DM.03G006040.1)	NA	13	Soltu.DM.03G006040.1
Soltu.DM.03G006050	chr03	8743151	8743402	+	CHIP_peak_13217	TTS (Soltu.DM.03G006050.1)	NA	5602	Soltu.DM.03G006050.1
Soltu.DM.03G006090	chr03	8784076	8784549	+	CHIP_peak_13223	promoter-TSS (Soltu.DM.03G006090.1)	NA	188	Soltu.DM.03G006090.1
Soltu.DM.03G006090	chr03	8787697	8788114	+	CHIP_peak_13224	intron (Soltu.DM.03G006090.1, intron 2 of 2)	NA	3781	Soltu.DM.03G006090.1
Soltu.DM.03G006110	chr03	8805080	8805564	-	CHIP_peak_13226	promoter-TSS (Soltu.DM.03G006110.1)	NA	474	Soltu.DM.03G006110.1
Soltu.DM.03G006120	chr03	8827466	8828049	-	CHIP_peak_13228	exon (Soltu.DM.03G006120.4, exon 3 of 3)	NA	5909	Soltu.DM.03G006120.4
Soltu.DM.03G006120	chr03	8832337	8832739	-	CHIP_peak_13229	promoter-TSS (Soltu.DM.03G006120.4)	NA	1128	Soltu.DM.03G006120.4
Soltu.DM.01G018090	chr01	46738434	46738763	+	CHIP_peak_1323	promoter-TSS (Soltu.DM.01G018090.1)	NA	-77	Soltu.DM.01G018090.1
Soltu.DM.03G006120	chr03	8832915	8833683	-	CHIP_peak_13230	promoter-TSS (Soltu.DM.03G006120.4)	NA	367	Soltu.DM.03G006120.4
Soltu.DM.03G006130	chr03	8843546	8843830	-	CHIP_peak_13232	exon (Soltu.DM.03G006130.1, exon 2 of 3)	NA	11210	Soltu.DM.03G006130.1
Soltu.DM.03G006130	chr03	8854618	8855892	-	CHIP_peak_13233	promoter-TSS (Soltu.DM.03G006130.1)	NA	-357	Soltu.DM.03G006130.1
Soltu.DM.03G006160	chr03	8914031	8914273	-	CHIP_peak_13236	promoter-TSS (Soltu.DM.03G006160.1)	NA	873	Soltu.DM.03G006160.1
Soltu.DM.03G006160	chr03	8914654	8915437	-	CHIP_peak_13237	promoter-TSS (Soltu.DM.03G006160.1)	NA	-20	Soltu.DM.03G006160.1
Soltu.DM.03G006180	chr03	8934243	8934822	+	CHIP_peak_13241	promoter-TSS (Soltu.DM.03G006180.3)	NA	-23	Soltu.DM.03G006180.3
Soltu.DM.03G006190	chr03	8939460	8939705	-	CHIP_peak_13242	promoter-TSS (Soltu.DM.03G006190.1)	NA	73	Soltu.DM.03G006190.1
Soltu.DM.03G006210	chr03	8996696	8997126	+	CHIP_peak_13247	TTS (Soltu.DM.03G006210.1)	NA	965	Soltu.DM.03G006210.1
Soltu.DM.03G006240	chr03	9009549	9009846	-	CHIP_peak_13251	promoter-TSS (Soltu.DM.03G006240.1)	NA	11	Soltu.DM.03G006240.1
Soltu.DM.03G006260	chr03	9100897	9101616	+	CHIP_peak_13262	exon (Soltu.DM.03G006260.1, exon 3 of 3)	NA	2329	Soltu.DM.03G006260.1
Soltu.DM.03G006260	chr03	9102259	9102981	+	CHIP_peak_13263	TTS (Soltu.DM.03G006260.1)	NA	3693	Soltu.DM.03G006260.1
Soltu.DM.03G006300	chr03	9256670	9256871	-	CHIP_peak_13268	promoter-TSS (Soltu.DM.03G006300.1)	NA	251	Soltu.DM.03G006300.1
Soltu.DM.01G018210	chr01	47576023	47576294	-	CHIP_peak_1327	promoter-TSS (Soltu.DM.01G018210.1)	NA	71	Soltu.DM.01G018210.1
Soltu.DM.03G006360	chr03	9538201	9539001	+	CHIP_peak_13272	promoter-TSS (Soltu.DM.03G006360.2)	NA	-307	Soltu.DM.03G006360.2
Soltu.DM.03G006380	chr03	9578671	9579603	-	CHIP_peak_13273	promoter-TSS (Soltu.DM.03G006380.1)	NA	87	Soltu.DM.03G006380.1
Soltu.DM.03G006400	chr03	9631349	9631952	+	CHIP_peak_13274	promoter-TSS (Soltu.DM.03G006400.2)	NA	278	Soltu.DM.03G006400.2
Soltu.DM.03G006430	chr03	9645890	9646251	-	CHIP_peak_13275	promoter-TSS (Soltu.DM.03G006430.2)	NA	100	Soltu.DM.03G006430.2
Soltu.DM.03G006440	chr03	9686441	9687121	+	CHIP_peak_13276	promoter-TSS (Soltu.DM.03G006440.2)	NA	-145	Soltu.DM.03G006440.2
Soltu.DM.03G006450	chr03	9717357	9717736	-	CHIP_peak_13278	exon (Soltu.DM.03G006450.1, exon 2 of 25)	NA	2369	Soltu.DM.03G006450.1
Soltu.DM.03G006490	chr03	9789912	9790127	-	CHIP_peak_13280	exon (Soltu.DM.03G006490.1, exon 3 of 4)	NA	3825	Soltu.DM.03G006490.1
Soltu.DM.03G006490	chr03	9791288	9791784	-	CHIP_peak_13281	intron (Soltu.DM.03G006490.1, intron 2 of 3)	NA	2308	Soltu.DM.03G006490.1
Soltu.DM.03G006490	chr03	9793649	9793966	-	CHIP_peak_13282	promoter-TSS (Soltu.DM.03G006490.1)	NA	37	Soltu.DM.03G006490.1
Soltu.DM.03G006570	chr03	10091538	10092140	+	CHIP_peak_13285	intron (Soltu.DM.03G006570.1, intron 1 of 1)	NA	2505	Soltu.DM.03G006570.1
Soltu.DM.03G006650	chr03	10589679	10590261	-	CHIP_peak_13287	promoter-TSS (Soltu.DM.03G006650.1)	NA	-66	Soltu.DM.03G006650.1
Soltu.DM.03G006790	chr03	11035818	11036089	-	CHIP_peak_13291	promoter-TSS (Soltu.DM.03G006790.1)	NA	1711	Soltu.DM.03G006790.1
Soltu.DM.03G007160	chr03	12946543	12946968	-	CHIP_peak_13295	promoter-TSS (Soltu.DM.03G007160.1)	NA	259	Soltu.DM.03G007160.1
Soltu.DM.03G007180	chr03	13091343	13092082	-	CHIP_peak_13296	exon (Soltu.DM.03G007180.1, exon 6 of 6)	NA	6284	Soltu.DM.03G007180.1
Soltu.DM.03G007180	chr03	13093598	13093799	-	CHIP_peak_13297	intron (Soltu.DM.03G007180.1, intron 5 of 5)	NA	4298	Soltu.DM.03G007180.1
Soltu.DM.03G007180	chr03	13097533	13098433	-	CHIP_peak_13298	promoter-TSS (Soltu.DM.03G007180.1)	NA	13	Soltu.DM.03G007180.1
Soltu.DM.03G007240	chr03	13404684	13404971	+	CHIP_peak_13299	promoter-TSS (Soltu.DM.03G007240.6)	NA	709	Soltu.DM.03G007240.6
Soltu.DM.03G007270	chr03	13784554	13785517	+	CHIP_peak_13301	TTS (Soltu.DM.03G007270.1)	NA	2715	Soltu.DM.03G007270.1
Soltu.DM.03G007330	chr03	14336204	14336866	-	CHIP_peak_13304	promoter-TSS (Soltu.DM.03G007330.1)	NA	-169	Soltu.DM.03G007330.1
Soltu.DM.03G007360	chr03	14599517	14599982	+	CHIP_peak_13306	promoter-TSS (Soltu.DM.03G007360.1)	NA	-15	Soltu.DM.03G007360.1
Soltu.DM.01G018330	chr01	48033396	48033837	+	CHIP_peak_1331	promoter-TSS (Soltu.DM.01G018330.1)	NA	-72	Soltu.DM.01G018330.1
Soltu.DM.03G007440	chr03	15262335	15262732	+	CHIP_peak_13311	promoter-TSS (Soltu.DM.03G007440.3)	NA	-6	Soltu.DM.03G007440.3
Soltu.DM.03G007610	chr03	16350531	16350837	-	CHIP_peak_13314	exon (Soltu.DM.03G007610.1, exon 2 of 3)	NA	4506	Soltu.DM.03G007610.1
Soltu.DM.03G007610	chr03	16351026	16351391	-	CHIP_peak_13315	intron (Soltu.DM.03G007610.1, intron 1 of 2)	NA	3982	Soltu.DM.03G007610.1
Soltu.DM.03G007610	chr03	16352931	16353331	-	CHIP_peak_13316	intron (Soltu.DM.03G007610.1, intron 1 of 2)	NA	2059	Soltu.DM.03G007610.1
Soltu.DM.03G007610	chr03	16354308	16355738	-	CHIP_peak_13317	promoter-TSS (Soltu.DM.03G007610.1)	NA	167	Soltu.DM.03G007610.1
Soltu.DM.03G007660	chr03	16569385	16569820	+	CHIP_peak_13318	promoter-TSS (Soltu.DM.03G007660.1)	NA	35	Soltu.DM.03G007660.1
Soltu.DM.03G007660	chr03	16570554	16571471	+	CHIP_peak_13319	promoter-TSS (Soltu.DM.03G007660.1)	NA	1445	Soltu.DM.03G007660.1
Soltu.DM.03G007710	chr03	16812626	16812904	+	CHIP_peak_13321	promoter-TSS (Soltu.DM.03G007710.1)	NA	-41	Soltu.DM.03G007710.1
Soltu.DM.03G007740	chr03	16835642	16835868	-	CHIP_peak_13323	TTS (Soltu.DM.03G007740.1)	NA	1369	Soltu.DM.03G007740.1
Soltu.DM.03G007780	chr03	16862578	16863466	-	CHIP_peak_13324	promoter-TSS (Soltu.DM.03G007780.1)	NA	143	Soltu.DM.03G007780.1
Soltu.DM.03G007800	chr03	17349685	17350242	-	CHIP_peak_13326	promoter-TSS (Soltu.DM.03G007800.1)	NA	-24	Soltu.DM.03G007800.1
Soltu.DM.03G007830	chr03	17541023	17541674	+	CHIP_peak_13328	promoter-TSS (Soltu.DM.03G007830.1)	NA	-87	Soltu.DM.03G007830.1
Soltu.DM.03G007830	chr03	17545604	17545872	+	CHIP_peak_13329	TTS (Soltu.DM.03G007830.1)	NA	4303	Soltu.DM.03G007830.1
Soltu.DM.03G007930	chr03	18139370	18139643	-	CHIP_peak_13335	TTS (Soltu.DM.03G007930.1)	NA	3005	Soltu.DM.03G007930.1
Soltu.DM.03G007930	chr03	18142303	18142819	-	CHIP_peak_13336	promoter-TSS (Soltu.DM.03G007930.1)	NA	-50	Soltu.DM.03G007930.1
Soltu.DM.01G018340	chr01	48058783	48059823	+	CHIP_peak_1334	promoter-TSS (Soltu.DM.01G018340.4)	NA	155	Soltu.DM.01G018340.4
Soltu.DM.03G008090	chr03	19244724	19245183	+	CHIP_peak_13342	promoter-TSS (Soltu.DM.03G008090.2)	NA	-137	Soltu.DM.03G008090.2
Soltu.DM.03G008210	chr03	19553364	19553631	-	CHIP_peak_13344	promoter-TSS (Soltu.DM.03G008210.1)	NA	1778	Soltu.DM.03G008210.1
Soltu.DM.03G008210	chr03	19553866	19554233	-	CHIP_peak_13345	promoter-TSS (Soltu.DM.03G008210.1)	NA	1226	Soltu.DM.03G008210.1
Soltu.DM.03G008300	chr03	20148114	20148330	-	CHIP_peak_13356	TTS (Soltu.DM.03G008300.1)	NA	1488	Soltu.DM.03G008300.1
Soltu.DM.03G008300	chr03	20148501	20149053	-	CHIP_peak_13357	TTS (Soltu.DM.03G008300.1)	NA	933	Soltu.DM.03G008300.1
Soltu.DM.03G008410	chr03	20249352	20250019	-	CHIP_peak_13359	promoter-TSS (Soltu.DM.03G008410.1)	NA	-22	Soltu.DM.03G008410.1
Soltu.DM.03G008440	chr03	20292098	20292502	-	CHIP_peak_13361	promoter-TSS (Soltu.DM.03G008440.1)	NA	-91	Soltu.DM.03G008440.1
Soltu.DM.03G008520	chr03	20578274	20578475	+	CHIP_peak_13362	promoter-TSS (Soltu.DM.03G008520.1)	NA	86	Soltu.DM.03G008520.1
Soltu.DM.03G008530	chr03	20581534	20582478	-	CHIP_peak_13363	TTS (Soltu.DM.03G008530.1)	NA	3971	Soltu.DM.03G008530.1
Soltu.DM.03G008530	chr03	20585622	20586436	-	CHIP_peak_13364	promoter-TSS (Soltu.DM.03G008530.1)	NA	-52	Soltu.DM.03G008530.1
Soltu.DM.03G008600	chr03	20853882	20854339	-	CHIP_peak_13367	TTS (Soltu.DM.03G008600.4)	NA	9439	Soltu.DM.03G008600.4
Soltu.DM.03G008600	chr03	20863350	20863745	-	CHIP_peak_13368	promoter-TSS (Soltu.DM.03G008600.4)	NA	2	Soltu.DM.03G008600.4
Soltu.DM.01G018420	chr01	48445423	48445755	+	CHIP_peak_1337	promoter-TSS (Soltu.DM.01G018420.1)	NA	29	Soltu.DM.01G018420.1
Soltu.DM.03G008650	chr03	21192794	21193170	+	CHIP_peak_13370	promoter-TSS (Soltu.DM.03G008650.1)	NA	30	Soltu.DM.03G008650.1
Soltu.DM.03G008730	chr03	21550914	21551169	+	CHIP_peak_13372	promoter-TSS (Soltu.DM.03G008730.1)	NA	247	Soltu.DM.03G008730.1
Soltu.DM.03G008730	chr03	21561876	21562573	+	CHIP_peak_13373	TTS (Soltu.DM.03G008730.1)	NA	11430	Soltu.DM.03G008730.1
Soltu.DM.03G008800	chr03	21873358	21874069	+	CHIP_peak_13374	promoter-TSS (Soltu.DM.03G008800.1)	NA	41	Soltu.DM.03G008800.1
Soltu.DM.03G008800	chr03	21875605	21875937	+	CHIP_peak_13375	intron (Soltu.DM.03G008800.1, intron 2 of 3)	NA	2099	Soltu.DM.03G008800.1
Soltu.DM.03G008800	chr03	21876084	21876347	+	CHIP_peak_13376	exon (Soltu.DM.03G008800.1, exon 3 of 4)	NA	2543	Soltu.DM.03G008800.1
Soltu.DM.03G008940	chr03	22260699	22260916	-	CHIP_peak_13377	promoter-TSS (Soltu.DM.03G008940.1)	NA	-88	Soltu.DM.03G008940.1
Soltu.DM.03G008970	chr03	22430287	22430502	-	CHIP_peak_13378	promoter-TSS (Soltu.DM.03G008970.1)	NA	30	Soltu.DM.03G008970.1
Soltu.DM.03G008990	chr03	22466141	22466781	+	CHIP_peak_13379	promoter-TSS (Soltu.DM.03G008990.2)	NA	1782	Soltu.DM.03G008990.2
Soltu.DM.01G018460	chr01	48478399	48479170	+	CHIP_peak_1338	promoter-TSS (Soltu.DM.01G018460.1)	NA	137	Soltu.DM.01G018460.1
Soltu.DM.03G009140	chr03	23223599	23224017	-	CHIP_peak_13381	promoter-TSS (Soltu.DM.03G009140.1)	NA	-186	Soltu.DM.03G009140.1
Soltu.DM.03G009170	chr03	23293158	23293909	-	CHIP_peak_13382	promoter-TSS (Soltu.DM.03G009170.1)	NA	1961	Soltu.DM.03G009170.1
Soltu.DM.03G009170	chr03	23294166	23294403	-	CHIP_peak_13383	promoter-TSS (Soltu.DM.03G009170.1)	NA	1210	Soltu.DM.03G009170.1
Soltu.DM.03G009170	chr03	23295340	23295655	-	CHIP_peak_13384	promoter-TSS (Soltu.DM.03G009170.1)	NA	-3	Soltu.DM.03G009170.1
Soltu.DM.03G009180	chr03	23301895	23302254	-	CHIP_peak_13385	TTS (Soltu.DM.03G009180.1)	NA	930	Soltu.DM.03G009180.1
Soltu.DM.01G018500	chr01	48535773	48536628	-	CHIP_peak_1339	promoter-TSS (Soltu.DM.01G018500.1)	NA	29	Soltu.DM.01G018500.1
Soltu.DM.03G009220	chr03	23628158	23628663	+	CHIP_peak_13392	promoter-TSS (Soltu.DM.03G009220.1)	NA	1594	Soltu.DM.03G009220.1
Soltu.DM.03G009310	chr03	24048888	24050000	+	CHIP_peak_13395	promoter-TSS (Soltu.DM.03G009310.1)	NA	-468	Soltu.DM.03G009310.1
Soltu.DM.03G009320	chr03	24070014	24070619	-	CHIP_peak_13396	TTS (Soltu.DM.03G009320.2)	NA	5263	Soltu.DM.03G009320.2
Soltu.DM.03G009320	chr03	24075122	24075894	-	CHIP_peak_13397	promoter-TSS (Soltu.DM.03G009320.2)	NA	71	Soltu.DM.03G009320.2
Soltu.DM.01G000920	chr01	1197280	1197502	+	CHIP_peak_134	promoter-TSS (Soltu.DM.01G000920.1)	NA	463	Soltu.DM.01G000920.1
Soltu.DM.03G009350	chr03	24501328	24501625	+	CHIP_peak_13400	promoter-TSS (Soltu.DM.03G009350.1)	NA	361	Soltu.DM.03G009350.1
Soltu.DM.03G009360	chr03	24541056	24541352	-	CHIP_peak_13401	TTS (Soltu.DM.03G009360.2)	NA	5808	Soltu.DM.03G009360.2
Soltu.DM.03G009360	chr03	24543070	24543564	-	CHIP_peak_13402	intron (Soltu.DM.03G009360.2, intron 1 of 4)	NA	3695	Soltu.DM.03G009360.2
Soltu.DM.03G009410	chr03	24612817	24613021	+	CHIP_peak_13404	TTS (Soltu.DM.03G009410.1)	NA	2645	Soltu.DM.03G009410.1
Soltu.DM.03G009460	chr03	24808107	24808498	+	CHIP_peak_13406	promoter-TSS (Soltu.DM.03G009460.1)	NA	64	Soltu.DM.03G009460.1
Soltu.DM.03G009590	chr03	25630410	25630870	+	CHIP_peak_13409	promoter-TSS (Soltu.DM.03G009590.1)	NA	-21	Soltu.DM.03G009590.1
Soltu.DM.03G009600	chr03	25650190	25650632	+	CHIP_peak_13410	TTS (Soltu.DM.03G009600.1)	NA	2298	Soltu.DM.03G009600.1
Soltu.DM.03G009610	chr03	25659038	25659454	-	CHIP_peak_13412	TTS (Soltu.DM.03G009610.2)	NA	5749	Soltu.DM.03G009610.2
Soltu.DM.03G009630	chr03	25744120	25744931	-	CHIP_peak_13413	promoter-TSS (Soltu.DM.03G009630.4)	NA	176	Soltu.DM.03G009630.4
Soltu.DM.03G009650	chr03	25796792	25797092	-	CHIP_peak_13416	promoter-TSS (Soltu.DM.03G009650.2)	NA	84	Soltu.DM.03G009650.2
Soltu.DM.03G009660	chr03	25837223	25837461	-	CHIP_peak_13417	promoter-TSS (Soltu.DM.03G009660.3)	NA	1770	Soltu.DM.03G009660.3
Soltu.DM.03G009680	chr03	25875677	25876194	+	CHIP_peak_13422	promoter-TSS (Soltu.DM.03G009680.1)	NA	893	Soltu.DM.03G009680.1
Soltu.DM.03G009710	chr03	25936818	25937111	-	CHIP_peak_13424	promoter-TSS (Soltu.DM.03G009710.1)	NA	-78	Soltu.DM.03G009710.1
Soltu.DM.03G009720	chr03	25998048	25998356	-	CHIP_peak_13425	promoter-TSS (Soltu.DM.03G009720.1)	NA	174	Soltu.DM.03G009720.1
Soltu.DM.03G009770	chr03	26138998	26139222	+	CHIP_peak_13427	promoter-TSS (Soltu.DM.03G009770.1)	NA	87	Soltu.DM.03G009770.1
Soltu.DM.03G009770	chr03	26139499	26139759	+	CHIP_peak_13428	promoter-TSS (Soltu.DM.03G009770.1)	NA	606	Soltu.DM.03G009770.1
Soltu.DM.03G009780	chr03	26224463	26225974	-	CHIP_peak_13430	TTS (Soltu.DM.03G009780.1)	NA	5258	Soltu.DM.03G009780.1
Soltu.DM.03G009780	chr03	26226491	26226771	-	CHIP_peak_13431	intron (Soltu.DM.03G009780.1, intron 10 of 10)	NA	3845	Soltu.DM.03G009780.1
Soltu.DM.03G009780	chr03	26230243	26230559	-	CHIP_peak_13432	promoter-TSS (Soltu.DM.03G009780.1)	NA	75	Soltu.DM.03G009780.1
Soltu.DM.03G009790	chr03	26374373	26374953	+	CHIP_peak_13433	promoter-TSS (Soltu.DM.03G009790.1)	NA	-228	Soltu.DM.03G009790.1
Soltu.DM.03G009790	chr03	26377356	26377623	+	CHIP_peak_13434	intron (Soltu.DM.03G009790.1, intron 1 of 32)	NA	2598	Soltu.DM.03G009790.1
Soltu.DM.03G009810	chr03	26449079	26449604	-	CHIP_peak_13437	TTS (Soltu.DM.03G009810.1)	NA	1241	Soltu.DM.03G009810.1
Soltu.DM.01G018600	chr01	49047366	49048084	-	CHIP_peak_1344	promoter-TSS (Soltu.DM.01G018600.1)	NA	116	Soltu.DM.01G018600.1
Soltu.DM.03G009880	chr03	26598679	26599148	-	CHIP_peak_13440	intron (Soltu.DM.03G009880.1, intron 9 of 9)	NA	16491	Soltu.DM.03G009880.1
Soltu.DM.03G009930	chr03	26709496	26709772	-	CHIP_peak_13442	promoter-TSS (Soltu.DM.03G009930.1)	NA	113	Soltu.DM.03G009930.1
Soltu.DM.03G009960	chr03	26810273	26810474	+	CHIP_peak_13443	promoter-TSS (Soltu.DM.03G009960.1)	NA	870	Soltu.DM.03G009960.1
Soltu.DM.03G009990	chr03	26836492	26836737	+	CHIP_peak_13444	promoter-TSS (Soltu.DM.03G009990.1)	NA	79	Soltu.DM.03G009990.1
Soltu.DM.03G010070	chr03	27652551	27652921	+	CHIP_peak_13446	promoter-TSS (Soltu.DM.03G010070.1)	NA	-28	Soltu.DM.03G010070.1
Soltu.DM.03G010090	chr03	27761590	27762184	-	CHIP_peak_13451	intron (Soltu.DM.03G010090.1, intron 1 of 2)	NA	2180	Soltu.DM.03G010090.1
Soltu.DM.03G010090	chr03	27763244	27765070	-	CHIP_peak_13452	promoter-TSS (Soltu.DM.03G010090.1)	NA	-90	Soltu.DM.03G010090.1
Soltu.DM.03G010100	chr03	27773486	27773969	+	CHIP_peak_13457	promoter-TSS (Soltu.DM.03G010100.1)	NA	1	Soltu.DM.03G010100.1
Soltu.DM.03G010190	chr03	28142655	28142863	-	CHIP_peak_13463	promoter-TSS (Soltu.DM.03G010190.1)	NA	131	Soltu.DM.03G010190.1
Soltu.DM.03G010200	chr03	28150750	28151001	-	CHIP_peak_13464	TTS (Soltu.DM.03G010200.1)	NA	5825	Soltu.DM.03G010200.1
Soltu.DM.03G010200	chr03	28156439	28156875	-	CHIP_peak_13465	promoter-TSS (Soltu.DM.03G010200.1)	NA	43	Soltu.DM.03G010200.1
Soltu.DM.03G010270	chr03	28318223	28318508	+	CHIP_peak_13469	promoter-TSS (Soltu.DM.03G010270.1)	NA	-5	Soltu.DM.03G010270.1
Soltu.DM.03G010310	chr03	28374683	28375106	+	CHIP_peak_13471	promoter-TSS (Soltu.DM.03G010310.1)	NA	82	Soltu.DM.03G010310.1
Soltu.DM.03G010410	chr03	28581178	28581476	+	CHIP_peak_13476	promoter-TSS (Soltu.DM.03G010410.3)	NA	94	Soltu.DM.03G010410.3
Soltu.DM.03G010420	chr03	28642560	28642802	-	CHIP_peak_13477	intron (Soltu.DM.03G010420.1, intron 15 of 41)	NA	26831	Soltu.DM.03G010420.1
Soltu.DM.03G010480	chr03	28829288	28829846	-	CHIP_peak_13481	promoter-TSS (Soltu.DM.03G010480.1)	NA	-4	Soltu.DM.03G010480.1
Soltu.DM.03G010490	chr03	28878465	28878731	-	CHIP_peak_13482	exon (Soltu.DM.03G010490.2, exon 8 of 8)	NA	8979	Soltu.DM.03G010490.2
Soltu.DM.03G010490	chr03	28887309	28887593	-	CHIP_peak_13483	promoter-TSS (Soltu.DM.03G010490.2)	NA	126	Soltu.DM.03G010490.2
Soltu.DM.03G010660	chr03	29393954	29394642	+	CHIP_peak_13489	intron (Soltu.DM.03G010660.1, intron 1 of 7)	NA	7583	Soltu.DM.03G010660.1
Soltu.DM.03G010670	chr03	29416868	29417193	-	CHIP_peak_13490	TTS (Soltu.DM.03G010670.1)	NA	7201	Soltu.DM.03G010670.1
Soltu.DM.03G010680	chr03	29424521	29424846	+	CHIP_peak_13491	promoter-TSS (Soltu.DM.03G010680.1)	NA	116	Soltu.DM.03G010680.1
Soltu.DM.03G010680	chr03	29426016	29426308	+	CHIP_peak_13492	TTS (Soltu.DM.03G010680.1)	NA	1595	Soltu.DM.03G010680.1
Soltu.DM.03G010700	chr03	29496843	29497065	-	CHIP_peak_13493	exon (Soltu.DM.03G010700.1, exon 2 of 3)	NA	2185	Soltu.DM.03G010700.1
Soltu.DM.03G010800	chr03	29638662	29639052	-	CHIP_peak_13496	TTS (Soltu.DM.03G010800.1)	NA	4429	Soltu.DM.03G010800.1
Soltu.DM.03G010850	chr03	29694735	29695319	-	CHIP_peak_13498	promoter-TSS (Soltu.DM.03G010850.2)	NA	51	Soltu.DM.03G010850.2
Soltu.DM.03G010890	chr03	29818393	29819349	+	CHIP_peak_13506	promoter-TSS (Soltu.DM.03G010890.1)	NA	150	Soltu.DM.03G010890.1
Soltu.DM.03G010890	chr03	29819855	29820629	+	CHIP_peak_13507	TTS (Soltu.DM.03G010890.1)	NA	1521	Soltu.DM.03G010890.1
Soltu.DM.03G011080	chr03	30322464	30322975	+	CHIP_peak_13511	promoter-TSS (Soltu.DM.03G011080.1)	NA	48	Soltu.DM.03G011080.1
Soltu.DM.03G011100	chr03	30426730	30427663	-	CHIP_peak_13512	promoter-TSS (Soltu.DM.03G011100.1)	NA	113	Soltu.DM.03G011100.1
Soltu.DM.03G011110	chr03	30561060	30561317	-	CHIP_peak_13514	TTS (Soltu.DM.03G011110.1)	NA	6379	Soltu.DM.03G011110.1
Soltu.DM.03G011110	chr03	30566009	30566282	-	CHIP_peak_13515	promoter-TSS (Soltu.DM.03G011110.1)	NA	1422	Soltu.DM.03G011110.1
Soltu.DM.03G011170	chr03	30785109	30785406	-	CHIP_peak_13522	promoter-TSS (Soltu.DM.03G011170.1)	NA	9	Soltu.DM.03G011170.1
Soltu.DM.03G011300	chr03	31442901	31443835	-	CHIP_peak_13526	intron (Soltu.DM.03G011300.1, intron 4 of 4)	NA	2870	Soltu.DM.03G011300.1
Soltu.DM.03G011300	chr03	31443999	31444308	-	CHIP_peak_13527	exon (Soltu.DM.03G011300.1, exon 4 of 5)	NA	2085	Soltu.DM.03G011300.1
Soltu.DM.03G011300	chr03	31444993	31445365	-	CHIP_peak_13528	promoter-TSS (Soltu.DM.03G011300.1)	NA	1059	Soltu.DM.03G011300.1
Soltu.DM.01G018680	chr01	49668475	49668720	+	CHIP_peak_1353	promoter-TSS (Soltu.DM.01G018680.1)	NA	876	Soltu.DM.01G018680.1
Soltu.DM.03G011330	chr03	31511920	31512460	+	CHIP_peak_13530	promoter-TSS (Soltu.DM.03G011330.1)	NA	-195	Soltu.DM.03G011330.1
Soltu.DM.03G011340	chr03	31519286	31519558	+	CHIP_peak_13531	TTS (Soltu.DM.03G011340.1)	NA	6618	Soltu.DM.03G011340.1
Soltu.DM.03G011340	chr03	31519693	31519995	+	CHIP_peak_13532	TTS (Soltu.DM.03G011340.1)	NA	7040	Soltu.DM.03G011340.1
Soltu.DM.03G011350	chr03	31589231	31590169	-	CHIP_peak_13533	TTS (Soltu.DM.03G011350.3)	NA	2697	Soltu.DM.03G011350.3
Soltu.DM.03G011350	chr03	31590413	31591304	-	CHIP_peak_13534	promoter-TSS (Soltu.DM.03G011350.3)	NA	1539	Soltu.DM.03G011350.3
Soltu.DM.03G011350	chr03	31592492	31593196	-	CHIP_peak_13535	promoter-TSS (Soltu.DM.03G011350.2)	NA	-349	Soltu.DM.03G011350.2
Soltu.DM.01G018680	chr01	49670570	49670813	+	CHIP_peak_1354	intron (Soltu.DM.01G018680.1, intron 1 of 2)	NA	2970	Soltu.DM.01G018680.1
Soltu.DM.03G011360	chr03	31614078	31615078	-	CHIP_peak_13540	TTS (Soltu.DM.03G011360.1)	NA	1165	Soltu.DM.03G011360.1
Soltu.DM.03G011360	chr03	31615537	31616313	-	CHIP_peak_13541	promoter-TSS (Soltu.DM.03G011360.1)	NA	-182	Soltu.DM.03G011360.1
Soltu.DM.03G011370	chr03	31637843	31638095	+	CHIP_peak_13546	promoter-TSS (Soltu.DM.03G011370.1)	NA	266	Soltu.DM.03G011370.1
Soltu.DM.03G011370	chr03	31638442	31638696	+	CHIP_peak_13547	promoter-TSS (Soltu.DM.03G011370.1)	NA	866	Soltu.DM.03G011370.1
Soltu.DM.03G011420	chr03	31755910	31756280	-	CHIP_peak_13549	promoter-TSS (Soltu.DM.03G011420.1)	NA	-68	Soltu.DM.03G011420.1
Soltu.DM.01G018690	chr01	49677029	49677285	-	CHIP_peak_1355	promoter-TSS (Soltu.DM.01G018690.1)	NA	1818	Soltu.DM.01G018690.1
Soltu.DM.03G011430	chr03	31792065	31793020	+	CHIP_peak_13552	promoter-TSS (Soltu.DM.03G011430.1)	NA	-187	Soltu.DM.03G011430.1
Soltu.DM.03G011460	chr03	31840227	31841549	-	CHIP_peak_13554	promoter-TSS (Soltu.DM.03G011460.1)	NA	-75	Soltu.DM.03G011460.1
Soltu.DM.03G011480	chr03	31874930	31875256	-	CHIP_peak_13555	exon (Soltu.DM.03G011480.1, exon 2 of 2)	NA	2057	Soltu.DM.03G011480.1
Soltu.DM.03G011480	chr03	31876823	31877024	-	CHIP_peak_13556	promoter-TSS (Soltu.DM.03G011480.1)	NA	227	Soltu.DM.03G011480.1
Soltu.DM.01G018690	chr01	49678862	49679310	-	CHIP_peak_1356	promoter-TSS (Soltu.DM.01G018690.1)	NA	-111	Soltu.DM.01G018690.1
Soltu.DM.03G011560	chr03	32043813	32044269	-	CHIP_peak_13562	promoter-TSS (Soltu.DM.03G011560.1)	NA	-97	Soltu.DM.03G011560.1
Soltu.DM.03G011590	chr03	32133636	32134266	+	CHIP_peak_13565	promoter-TSS (Soltu.DM.03G011590.1)	NA	323	Soltu.DM.03G011590.1
Soltu.DM.03G011590	chr03	32134923	32135236	+	CHIP_peak_13566	promoter-TSS (Soltu.DM.03G011590.1)	NA	1451	Soltu.DM.03G011590.1
Soltu.DM.03G011590	chr03	32136172	32136810	+	CHIP_peak_13567	TTS (Soltu.DM.03G011590.1)	NA	2863	Soltu.DM.03G011590.1
Soltu.DM.03G011610	chr03	32152400	32152691	-	CHIP_peak_13570	TTS (Soltu.DM.03G011610.2)	NA	7234	Soltu.DM.03G011610.2
Soltu.DM.03G011610	chr03	32159514	32159873	-	CHIP_peak_13571	promoter-TSS (Soltu.DM.03G011610.2)	NA	86	Soltu.DM.03G011610.2
Soltu.DM.03G011620	chr03	32174377	32174867	+	CHIP_peak_13572	promoter-TSS (Soltu.DM.03G011620.1)	NA	125	Soltu.DM.03G011620.1
Soltu.DM.03G011660	chr03	32246564	32247138	-	CHIP_peak_13576	promoter-TSS (Soltu.DM.03G011660.1)	NA	1274	Soltu.DM.03G011660.1
Soltu.DM.03G011680	chr03	32327863	32328755	+	CHIP_peak_13578	promoter-TSS (Soltu.DM.03G011680.1)	NA	-160	Soltu.DM.03G011680.1
Soltu.DM.03G011690	chr03	32331128	32331784	+	CHIP_peak_13579	promoter-TSS (Soltu.DM.03G011690.1)	NA	-118	Soltu.DM.03G011690.1
Soltu.DM.03G011710	chr03	32371145	32371442	+	CHIP_peak_13584	promoter-TSS (Soltu.DM.03G011710.1)	NA	-41	Soltu.DM.03G011710.1
Soltu.DM.03G011730	chr03	32411498	32412570	-	CHIP_peak_13586	promoter-TSS (Soltu.DM.03G011730.1)	NA	560	Soltu.DM.03G011730.1
Soltu.DM.03G011750	chr03	32431699	32432135	+	CHIP_peak_13587	promoter-TSS (Soltu.DM.03G011750.2)	NA	-51	Soltu.DM.03G011750.2
Soltu.DM.03G011750	chr03	32434603	32435057	+	CHIP_peak_13588	exon (Soltu.DM.03G011750.1, exon 6 of 6)	NA	2840	Soltu.DM.03G011750.1
Soltu.DM.03G011770	chr03	32473854	32474255	+	CHIP_peak_13590	TTS (Soltu.DM.03G011770.1)	NA	3591	Soltu.DM.03G011770.1
Soltu.DM.03G011790	chr03	32536128	32536415	+	CHIP_peak_13591	TTS (Soltu.DM.03G011790.1)	NA	11890	Soltu.DM.03G011790.1
Soltu.DM.03G011800	chr03	32548678	32549064	+	CHIP_peak_13595	promoter-TSS (Soltu.DM.03G011800.1)	NA	-190	Soltu.DM.03G011800.1
Soltu.DM.03G011830	chr03	32617372	32617696	+	CHIP_peak_13598	exon (Soltu.DM.03G011830.1, exon 2 of 2)	NA	3905	Soltu.DM.03G011830.1
Soltu.DM.03G012000	chr03	32891130	32891371	+	CHIP_peak_13608	promoter-TSS (Soltu.DM.03G012000.2)	NA	4	Soltu.DM.03G012000.2
Soltu.DM.03G012050	chr03	32968287	32968521	-	CHIP_peak_13611	intron (Soltu.DM.03G012050.1, intron 2 of 4)	NA	2589	Soltu.DM.03G012050.1
Soltu.DM.03G012050	chr03	32970534	32971184	-	CHIP_peak_13612	promoter-TSS (Soltu.DM.03G012050.1)	NA	134	Soltu.DM.03G012050.1
Soltu.DM.03G012070	chr03	32992279	32992849	+	CHIP_peak_13617	promoter-TSS (Soltu.DM.03G012070.1)	NA	-189	Soltu.DM.03G012070.1
Soltu.DM.03G012070	chr03	32994184	32994537	+	CHIP_peak_13618	TTS (Soltu.DM.03G012070.1)	NA	1607	Soltu.DM.03G012070.1
Soltu.DM.03G012080	chr03	33016827	33017271	+	CHIP_peak_13620	promoter-TSS (Soltu.DM.03G012080.3)	NA	-106	Soltu.DM.03G012080.3
Soltu.DM.03G012090	chr03	33036322	33037353	-	CHIP_peak_13622	promoter-TSS (Soltu.DM.03G012090.1)	NA	1668	Soltu.DM.03G012090.1
Soltu.DM.03G012090	chr03	33038231	33038887	-	CHIP_peak_13623	promoter-TSS (Soltu.DM.03G012090.1)	NA	-54	Soltu.DM.03G012090.1
Soltu.DM.03G012100	chr03	33066838	33067404	+	CHIP_peak_13625	promoter-TSS (Soltu.DM.03G012100.1)	NA	-236	Soltu.DM.03G012100.1
Soltu.DM.03G012100	chr03	33067952	33068164	+	CHIP_peak_13626	promoter-TSS (Soltu.DM.03G012100.1)	NA	701	Soltu.DM.03G012100.1
Soltu.DM.03G012100	chr03	33068404	33068994	+	CHIP_peak_13627	promoter-TSS (Soltu.DM.03G012100.1)	NA	1342	Soltu.DM.03G012100.1
Soltu.DM.03G012110	chr03	33120273	33120606	+	CHIP_peak_13629	promoter-TSS (Soltu.DM.03G012110.1)	NA	-15	Soltu.DM.03G012110.1
Soltu.DM.01G018740	chr01	50157547	50158282	+	CHIP_peak_1363	promoter-TSS (Soltu.DM.01G018740.1)	NA	-274	Soltu.DM.01G018740.1
Soltu.DM.03G012110	chr03	33121991	33123000	+	CHIP_peak_13630	exon (Soltu.DM.03G012110.1, exon 2 of 2)	NA	2041	Soltu.DM.03G012110.1
Soltu.DM.03G012120	chr03	33132997	33133253	+	CHIP_peak_13631	promoter-TSS (Soltu.DM.03G012120.1)	NA	1009	Soltu.DM.03G012120.1
Soltu.DM.03G012120	chr03	33133898	33135146	+	CHIP_peak_13632	exon (Soltu.DM.03G012120.1, exon 2 of 2)	NA	2406	Soltu.DM.03G012120.1
Soltu.DM.03G012280	chr03	33313321	33313956	-	CHIP_peak_13635	intron (Soltu.DM.03G012280.1, intron 1 of 1)	NA	2582	Soltu.DM.03G012280.1
Soltu.DM.03G012280	chr03	33314849	33315159	-	CHIP_peak_13636	promoter-TSS (Soltu.DM.03G012280.1)	NA	1216	Soltu.DM.03G012280.1
Soltu.DM.03G012330	chr03	33442656	33443219	-	CHIP_peak_13637	promoter-TSS (Soltu.DM.03G012330.1)	NA	920	Soltu.DM.03G012330.1
Soltu.DM.03G012400	chr03	33519428	33519695	-	CHIP_peak_13638	promoter-TSS (Soltu.DM.03G012400.1)	NA	122	Soltu.DM.03G012400.1
Soltu.DM.03G012410	chr03	33543615	33544235	-	CHIP_peak_13642	TTS (Soltu.DM.03G012410.1)	NA	3335	Soltu.DM.03G012410.1
Soltu.DM.03G012410	chr03	33547071	33547884	-	CHIP_peak_13643	promoter-TSS (Soltu.DM.03G012410.1)	NA	-217	Soltu.DM.03G012410.1
Soltu.DM.03G012480	chr03	33846481	33846845	-	CHIP_peak_13646	promoter-TSS (Soltu.DM.03G012480.1)	NA	1673	Soltu.DM.03G012480.1
Soltu.DM.03G012480	chr03	33847729	33848921	-	CHIP_peak_13647	promoter-TSS (Soltu.DM.03G012480.1)	NA	11	Soltu.DM.03G012480.1
Soltu.DM.01G018780	chr01	50295588	50295808	+	CHIP_peak_1365	promoter-TSS (Soltu.DM.01G018780.2)	NA	1539	Soltu.DM.01G018780.2
Soltu.DM.03G012540	chr03	33960181	33960650	-	CHIP_peak_13653	promoter-TSS (Soltu.DM.03G012540.1)	NA	118	Soltu.DM.03G012540.1
Soltu.DM.03G012630	chr03	34077401	34077602	-	CHIP_peak_13656	promoter-TSS (Soltu.DM.03G012630.1)	NA	473	Soltu.DM.03G012630.1
Soltu.DM.03G012630	chr03	34077936	34078554	-	CHIP_peak_13657	promoter-TSS (Soltu.DM.03G012630.1)	NA	-271	Soltu.DM.03G012630.1
Soltu.DM.03G012640	chr03	34079616	34080435	+	CHIP_peak_13658	promoter-TSS (Soltu.DM.03G012640.1)	NA	117	Soltu.DM.03G012640.1
Soltu.DM.03G012640	chr03	34080894	34081661	+	CHIP_peak_13659	promoter-TSS (Soltu.DM.03G012640.1)	NA	1369	Soltu.DM.03G012640.1
Soltu.DM.01G018780	chr01	50303852	50304060	+	CHIP_peak_1366	exon (Soltu.DM.01G018780.1, exon 5 of 5)	NA	5698	Soltu.DM.01G018780.1
Soltu.DM.03G012690	chr03	34269329	34270295	+	CHIP_peak_13663	promoter-TSS (Soltu.DM.03G012690.1)	NA	-282	Soltu.DM.03G012690.1
Soltu.DM.03G012710	chr03	34319137	34319558	+	CHIP_peak_13670	promoter-TSS (Soltu.DM.03G012710.1)	NA	107	Soltu.DM.03G012710.1
Soltu.DM.03G012710	chr03	34319915	34320132	+	CHIP_peak_13671	promoter-TSS (Soltu.DM.03G012710.1)	NA	783	Soltu.DM.03G012710.1
Soltu.DM.03G012720	chr03	34351793	34352196	+	CHIP_peak_13675	promoter-TSS (Soltu.DM.03G012720.1)	NA	18	Soltu.DM.03G012720.1
Soltu.DM.03G012740	chr03	34399338	34400119	+	CHIP_peak_13677	promoter-TSS (Soltu.DM.03G012740.1)	NA	951	Soltu.DM.03G012740.1
Soltu.DM.03G012740	chr03	34401286	34401701	+	CHIP_peak_13678	intron (Soltu.DM.03G012740.1, intron 1 of 6)	NA	2716	Soltu.DM.03G012740.1
Soltu.DM.03G012770	chr03	34437102	34437352	+	CHIP_peak_13679	exon (Soltu.DM.03G012770.1, exon 2 of 5)	NA	2758	Soltu.DM.03G012770.1
Soltu.DM.01G018800	chr01	50318570	50319206	+	CHIP_peak_1368	promoter-TSS (Soltu.DM.01G018800.2)	NA	4	Soltu.DM.01G018800.2
Soltu.DM.03G012770	chr03	34437652	34437853	+	CHIP_peak_13680	intron (Soltu.DM.03G012770.1, intron 4 of 4)	NA	3283	Soltu.DM.03G012770.1
Soltu.DM.03G012780	chr03	34445255	34445532	+	CHIP_peak_13681	promoter-TSS (Soltu.DM.03G012780.1)	NA	137	Soltu.DM.03G012780.1
Soltu.DM.03G012820	chr03	34508938	34509206	-	CHIP_peak_13687	promoter-TSS (Soltu.DM.03G012820.1)	NA	70	Soltu.DM.03G012820.1
Soltu.DM.03G012850	chr03	34547688	34547908	-	CHIP_peak_13688	TTS (Soltu.DM.03G012850.1)	NA	8584	Soltu.DM.03G012850.1
Soltu.DM.03G012850	chr03	34552499	34552926	-	CHIP_peak_13689	intron (Soltu.DM.03G012850.1, intron 3 of 4)	NA	3670	Soltu.DM.03G012850.1
[truncated: 22,402 more rows]
