# Supplementary material for: Transcription factor StABI5-like 1 binding to the FLOWERING LOCUS T homologs promotes early maturity in potato
Source: Plant Physiol. 2022 Mar 8;189(3):1677–93. doi: 10.1093/plphys/kiac098 (PMC9237700; doi:10.1093/plphys/kiac098)
Supplement: kiac098_Supplementary_Data [file kiac098_supplementary_data.zip › Supplemental Data S2.xlsx]

## Sheet: up-regulated genes
Supplemental Data S2. List of differentially expressed genes (DEGs) identified using RNA-Seq
Transcript	Function	logFC	logCPM	LR	PValue	FDR	OE_10_1	OE_10_2	OE_10_3	OE_13_1	OE_13_2	OE_13_3	WT_CK_1	WT_CK_2	WT_CK_3
Soltu.DM.10G023800.1	hypothetical protein	7.84228	-0.42567	74.3413	6.57e-18	6.51e-15	1.27001	1.47481	0.868574	0.199045	0	0.0660397	0	0	0
Soltu.DM.03G010940.1	UDP-glucosyl transferase 75B2	6.06169	1.05257	70.9616	3.64e-17	3.06e-14	5.36863	4.32189	1.76442	7.55439	6.44918	6.967	0	0	0.147385
Soltu.DM.09G025350.1	cytochrome P450, family 72, subfamily A, polypeptide	5.86811	-0.250083	18.0637	2.14e-05	0.00109633	2.20239	1.75758	0.0456108	0	0.087744	0.032945	0	0	0.0571494
Soltu.DM.03G035610.1	cellulase	5.5008	-0.155568	59.9115	9.92e-15	6.36e-12	2.26965	2.01461	3.78623	2.0607	1.36571	1.53834	0.146839	0	0
Soltu.DM.10G025990.1	ABA-responsive element binding protein	5.16818	11.1601	350.049	4.13e-78	4.51e-74	919.191	1387.2	2054.53	1750.58	1738.3	1855.55	37.2485	39.1146	43.3126
Soltu.DM.09G021460.1	RmlC-like cupins superfamily protein	4.65987	0.49926	98.4496	3.33e-23	4.04e-20	1.82066	1.89742	2.79484	0.322662	0.448048	0.244695	0.052553	0.079717	0.106117
Soltu.DM.08G004250.1	cytochrome P450, family 87, subfamily A, polypeptide	4.39758	-0.0360198	34.3603	4.58e-09	8.92e-07	5.47847	2.38572	8.57818	3.86381	9.10473	5.98242	0.367098	0.278423	0
Soltu.DM.09G003930.1	DNA repair and meiosis protein (Mre11)	4.39133	1.93934	85.5939	2.21e-20	2.41e-17	1.56027	3.45904	2.40171	4.90185	6.0229	4.58476	0.106451	0.161474	0.0537375
Soltu.DM.07G011100.1	tetraspanin2	4.2461	1.01184	71.9362	2.22e-17	1.94e-14	3.61314	2.18839	2.89184	3.49759	3.15247	1.71745	0	0.181464	0.241561
Soltu.DM.06G012870.1	Phototropic-responsive NPH3 family protein	4.18402	0.0597801	49.3155	2.18e-12	7.67e-10	3.61685	4.2001	5.66326	5.73945	2.8176	3.38534	0.242356	0.183813	0.244688
Soltu.DM.08G009450.1	ARF-GAP domain	4.17824	0.147273	57.101	4.14e-14	2.25e-11	1.21993	2.2209	1.67139	0.690098	1.16418	0.874222	0.0715263	0.108497	0.0722145
Soltu.DM.04G011000.1	Myb/SANT-like DNA-binding domain containing protein	4.12887	0.448357	53.8121	2.21e-13	9.82e-11	1.54142	3.13247	1.7784	1.66882	0.943783	1.46173	0	0.115444	0.230514
Soltu.DM.04G001820.1	hypothetical protein	3.7812	-0.596776	32.0371	1.51e-08	2.44e-06	0.894444	2.34785	2.45091	0	0.243877	0.305226	0.20977	0.159099	0
Soltu.DM.12G012260.1	P-loop nucleoside triphosphate hydrolases superfamily protein with CH (Calponin Homology) domain	3.64277	4.46341	368.657	3.67e-82	8e-78	7.89076	9.59797	10.4664	9.49728	8.50957	8.41535	0.950959	0.590113	0.698261
Soltu.DM.01G005440.1	hypothetical protein	3.63728	-0.547504	38.4215	5.7e-10	1.32e-07	2.27741	1.05554	2.17452	0.295878	0.522907	0.327224	0.337333	0	0.113526
Soltu.DM.04G022170.1	hypothetical protein	3.40883	-0.207207	37.35	9.87e-10	2.17e-07	1.31336	1.8567	1.29492	1.50352	1.24555	1.55888	0	0.24377	0.108167
Soltu.DM.04G006860.2	hypothetical protein	3.31876	1.27256	48.6012	3.14e-12	1.05e-09	4.07831	3.58121	4.1675	0.93214	1.53755	2.96898	0.779346	0.322413	0.0715313
Soltu.DM.08G023850.1	expansin-like B1	3.31178	4.50506	73.2625	1.14e-17	1.08e-14	28.8595	46.3512	34.8922	30.1295	14.7222	29.3963	5.23998	2.15271	3.74737
Soltu.DM.09G027140.1	Copper amine oxidase family protein	3.18056	-0.492318	28.935	7.48e-08	1.01e-05	0.629055	0.329901	0.705587	0.400721	0.0885246	0.243746	0.0380722	0.0866269	0.0384385
Soltu.DM.04G012000.1	Mediator of RNA polymerase II transcription subunit 15a	3.07868	-0.476291	26.2031	3.07e-07	3.44e-05	0.926978	0.960372	1.56628	0.987067	0.792932	1.42906	0.102306	0.155187	0.10329
Soltu.DM.02G027090.1	hexokinase-like	3.00189	-0.231971	28.2087	1.09e-07	1.4e-05	0.552451	0.374231	0.765598	0.71973	0.669465	0.427316	0	0.0655114	0.130811
Soltu.DM.03G006050.1	hypothetical protein	2.97972	-0.400864	33.0055	9.19e-09	1.59e-06	1.10556	0.929679	1.78666	0.50189	0.221748	0.291407	0	0.162746	0.288858
Soltu.DM.03G009670.1	hypothetical protein	2.89777	2.31161	152.954	3.92e-35	1.71e-31	32.5833	34.5794	45.5652	6.03228	5.13302	5.33709	4.07554	4.6366	6.17213
Soltu.DM.09G024840.1	homocysteine methyltransferase	2.79424	1.07483	32.323	1.31e-08	2.14e-06	1.48834	2.52967	5.52292	0.400789	0.314807	0.4137	0.355401	0.462088	0.512601
Soltu.DM.10G012570.2	pseudo-response regulator	2.69761	0.520279	16.9019	3.94e-05	0.00176641	2.31389	1.04495	1.02029	6.98099	9.95417	5.89572	0.180889	0.411582	0
Soltu.DM.04G010260.4	Galactosyltransferase family protein	2.68383	-0.134203	22.569	2.03e-06	0.000161965	0.542204	1.41265	1.45025	1.16681	1.21301	1.04753	0	0.237402	0.237018
Soltu.DM.01G029630.1	hypothetical protein	2.63415	3.73984	214.044	1.8e-48	1.31e-44	54.6199	52.8566	49.3028	32.2662	40.8771	39.2167	6.19375	8.96816	9.66426
Soltu.DM.09G023200.1	hypothetical protein	2.62439	1.65588	28.2814	1.05e-07	1.35e-05	1.43954	0.650098	1.18708	9.40406	7.48528	8.57434	0.0818448	0.372448	0
Soltu.DM.08G027130.1	seed storage albumin	2.62363	0.304153	29.1988	6.53e-08	9.02e-06	3.03273	5.83176	2.81009	2.73687	3.12975	4.0595	0.367098	0.556847	0.926576
Soltu.DM.09G027120.2	Copper amine oxidase family protein	2.56406	0.0365472	25.0471	5.59e-07	5.6e-05	1.70797	1.15698	0.954262	1.34425	0.377952	0.973088	0.20899	0.211343	0.211001
Soltu.DM.06G005050.1	Galactosyltransferase family protein	2.50065	3.22447	108.789	1.81e-25	3.03e-22	17.4028	16.0066	21.4017	20.3185	11.8407	12.9596	3.59463	2.95351	3.02434
Soltu.DM.08G027140.1	seed storage albumin	2.49434	-0.148333	22.7177	1.88e-06	0.000152698	1.66034	0.98975	2.00809	1.4208	2.41442	1.95812	0.124606	0.472532	0.125805
Soltu.DM.01G035070.1	O-acyltransferase (WSD1-like) family protein	2.48153	0.537411	26.3436	2.86e-07	3.25e-05	0.680362	1.93569	1.16572	0.895702	0.560639	0.742947	0.29785	0.161359	0.214797
Soltu.DM.06G019060.1	Cytochrome P450 71D7	2.46879	0.689966	40.2948	2.18e-10	5.6e-08	7.4957	6.85475	7.36582	11.7184	10.6275	12.8917	0.351587	2.39993	0.70994
Soltu.DM.12G028510.1	Oleosin family protein	2.38756	0.262218	23.1871	1.47e-06	0.000124731	1.02622	1.4635	2.12303	1.86655	2.35626	3.00798	0.405348	0.230575	0.204624
Soltu.DM.05G011720.1	BURP domain-containing protein	2.34055	0.668831	39.6543	3.03e-10	7.35e-08	1.57982	2.18402	1.6085	1.53866	1.45341	0.985795	0.302456	0.458791	0.244293
Soltu.DM.01G000280.1	zinc finger protein	2.33054	-0.0151399	31.1859	2.34e-08	3.6e-06	1.47336	1.63318	1.21496	1.17557	0.97387	1.07259	0.251302	0.254131	0.338294
Soltu.DM.06G018140.1	Oleosin family protein	2.23968	2.27545	69.7872	6.61e-17	5.34e-14	6.1407	6.75102	9.8923	7.45477	9.44199	8.24456	1.13324	1.64737	1.9069
Soltu.DM.07G026310.1	aconitase	2.18274	1.19148	48.6951	2.99e-12	1.04e-09	1.01215	1.21644	1.40677	0.832814	1.25818	1.21221	0.245032	0.255535	0.278314
Soltu.DM.06G000840.1	hypothetical protein	2.12804	-0.0438074	19.3464	1.09e-05	0.000658686	1.06881	0.74898	1.61583	0.909762	0.482349	1.20737	0.207446	0.262227	0.279256
Soltu.DM.04G021900.1	general transcription factor II H2	2.10864	2.62116	126.645	2.22e-29	4.85e-26	8.53165	9.98019	10.0572	5.13356	4.59094	5.25333	2.11548	2.19278	2.20703
Soltu.DM.08G009180.1	Protein of unknown function (DUF1005)	2.09784	0.316669	25.359	4.76e-07	4.85e-05	0.959187	0.838393	0.982329	1.06929	1.61979	1.45287	0.232211	0.264178	0.117223
Soltu.DM.09G014390.1	hypothetical protein	2.0687	0.998271	43.9526	3.36e-11	9.65e-09	3.78209	3.93449	5.71778	4.00111	3.43738	3.90875	0.886999	1.15327	1.02347
Soltu.DM.04G033200.1	hypothetical protein	2.03798	1.07298	12.0942	0.000505794	0.0131797	4.10697	17.9095	8.34325	9.08182	3.17275	6.58698	2.40798	1.82631	3.16049
Soltu.DM.06G019070.1	cytochrome P450, family 71, subfamily B, polypeptide	1.98365	0.0564303	17.2018	3.36e-05	0.0015531	1.35183	2.02425	1.61345	1.87336	3.10388	3.03006	0.26698	0.506224	0.404324
Soltu.DM.04G001680.1	Disease resistance protein (CC-NBS-LRR class) family	1.96372	1.12926	20.946	4.72e-06	0.000334515	3.12883	2.13928	1.94512	2.21355	0.850441	1.05373	1.0424	0.332884	0.498518
Soltu.DM.06G012860.1	hypothetical protein	1.96348	0.588545	29.3463	6.05e-08	8.41e-06	4.30369	2.97248	2.80665	4.44379	4.04949	4.14668	0.633303	1.08073	0.799245
Soltu.DM.11G025490.1	RmlC-like cupins superfamily protein	1.96192	1.22716	28.0504	1.18e-07	1.48e-05	1.14631	1.14924	1.80232	1.35822	2.03366	2.57862	0.430144	0.260992	0.347426
Soltu.DM.02G004710.1	conserved hypothetical protein	1.93988	0.884802	25.6903	4.01e-07	4.22e-05	3.13432	1.9932	2.03078	5.15794	5.67404	4.33068	0.600064	0.455115	0.848174
Soltu.DM.12G003680.1	BAK1-interacting receptor-like kinase	1.9021	-0.187838	17.7484	2.52e-05	0.00124411	0.753105	0.432858	0.586525	0.375556	0.663724	0.448572	0.128453	0.129899	0.216148
Soltu.DM.06G030690.1	P-loop containing nucleoside triphosphate hydrolases superfamily protein	1.89125	0.353261	23.5975	1.19e-06	0.000105275	1.5088	2.2919	1.86628	1.27909	1.59567	1.54773	0.943606	0.325306	0.259823
Soltu.DM.11G022050.1	hypothetical protein	1.87615	0.436133	9.09318	0.00256564	0.0414913	0.662694	0.506462	0.0770665	1.03463	1.06251	0.85354	0.0318808	0.193438	0.0965627
Soltu.DM.09G007850.1	MLP-like protein	1.84603	0.363804	15.6038	7.81e-05	0.00303121	1.96301	2.12759	1.71467	2.22539	0.824649	0.809799	0.900293	0.248299	0.495794
Soltu.DM.12G027930.1	glycine-rich protein	1.83156	4.16977	149.218	2.57e-34	9.34e-31	32.5568	28.3412	33.5158	20.022	25.7346	25.8366	9.83469	8.4171	8.01634
Soltu.DM.07G012540.1	germin	1.80637	2.72754	24.4998	7.43e-07	7.02e-05	10.6292	4.24245	10.4684	9.72571	12.314	9.24702	1.98598	3.51459	1.50382
Soltu.DM.11G023990.2	Aluminium activated malate transporter family protein	1.79786	0.0225359	16.9733	3.79e-05	0.00171639	0.50351	0.620142	0.726608	0.903919	0.632345	0.649794	0.300583	0.0651357	0.173414
Soltu.DM.01G027460.1	Expressed protein	1.78009	1.63818	18.8733	1.4e-05	0.00079137	4.06108	8.80313	6.75351	4.58266	4.38694	4.30794	1.41504	0.990669	3.29689
Soltu.DM.01G041420.2	conserved hypothetical protein	1.76147	0.206227	10.4706	0.00121291	0.0243588	3.36535	1.69651	0.946558	3.21984	4.21094	2.30751	0.734196	0.222739	0.889513
Soltu.DM.03G032980.1	hypothetical protein	1.76032	0.658091	23.6643	1.15e-06	0.000102516	5.24871	3.30742	5.90513	6.82961	6.39001	7.06443	2.29015	0.868476	1.1561
Soltu.DM.08G012890.1	RNA-directed DNA polymerase (reverse transcriptase)-related family protein	1.74979	-0.0114646	15.7443	7.25e-05	0.00286999	1.4719	1.17302	2.09434	0.997383	0.566577	0.66183	0.162447	0.862448	0.246015
Soltu.DM.06G023010.1	nuclear poly(a) polymerase	1.68348	0.206787	21.6803	3.22e-06	0.000241104	0.821028	0.570426	0.827489	0.588946	0.612264	0.643678	0.19749	0.299569	0.159512
Soltu.DM.08G021780.1	lectin protein kinase family protein	1.64633	1.18425	20.3562	6.43e-06	0.000434063	1.08574	1.82	1.19629	1.36276	0.642242	1.30618	0.448845	0.36661	0.488022
Soltu.DM.03G012510.1	NAD(P)-binding Rossmann-fold superfamily protein	1.6371	1.38217	25.9739	3.46e-07	3.72e-05	3.9413	2.2815	2.27505	2.88919	3.17828	2.19105	0.739469	1.12169	0.814455
Soltu.DM.07G018290.1	formin	1.61177	2.00086	56.1899	6.58e-14	3.34e-11	9.77193	8.24893	11.364	8.41161	8.96327	8.37249	2.39755	3.52984	3.41734
Soltu.DM.09G007610.1	transcription factor-related	1.60979	-0.167573	13.1058	0.000294378	0.0085151	1.16482	0.999465	0.645694	0.766749	1.12923	0.847981	0.364241	0.442011	0.0735492
Soltu.DM.12G024270.1	Terpenoid cyclases family protein	1.58904	1.41852	23.6449	1.16e-06	0.000103132	1.15169	1.70992	1.14485	1.66159	0.848845	1.08535	0.4736	0.426549	0.418388
Soltu.DM.01G021750.1	hypothetical protein	1.57964	0.0752902	10.8862	0.000968826	0.0207158	2.35607	5.25742	4.19049	5.24566	2.82152	4.99425	0.780084	0.986082	2.10024
Soltu.DM.03G025250.3	hypothetical protein	1.54155	4.86924	114.46	1.03e-26	1.88e-23	35.1331	33.9587	27.3878	19.2069	22.4138	22.539	11.0883	10.3961	11.4201
Soltu.DM.12G005600.1	P-loop containing nucleoside triphosphate hydrolases superfamily protein	1.52032	1.98568	53.4175	2.7e-13	1.17e-10	5.1938	4.87574	4.38971	5.384	4.87653	4.95704	1.45786	1.80405	1.70429
Soltu.DM.08G016940.1	Enhancer of polycomb-like transcription factor protein	1.51674	0.94735	24.6188	6.99e-07	6.65e-05	2.30211	1.92638	1.53545	1.44852	2.11691	1.95935	0.635183	0.7708	0.577165
Soltu.DM.12G026150.1	O-methyltransferase family protein	1.51483	1.5317	21.7709	3.07e-06	0.000231859	4.46009	3.2402	3.02937	1.75514	2.02092	1.34111	0.970209	1.97759	0.673437
Soltu.DM.11G002290.1	Rhamnogalacturonate lyase family protein	1.50345	0.141967	15.7843	7.1e-05	0.00283561	0.581695	0.370862	0.750085	0.478629	0.447821	0.485744	0.192597	0.170419	0.226858
Soltu.DM.06G023850.1	Cystathionine beta-synthase (CBS) protein	1.50077	1.7688	46.7116	8.22e-12	2.6e-09	2.90016	2.79496	3.25446	3.24734	3.04343	3.36283	1.3463	0.936003	0.849535
Soltu.DM.01G022330.1	Thioredoxin superfamily protein	1.47277	1.09439	20.309	6.59e-06	0.000441344	7.7504	5.60014	8.59254	9.99089	9.01633	8.74545	4.84712	1.47051	1.71282
Soltu.DM.08G027530.1	Protein of Unknown Function (DUF239)	1.46271	0.56016	11.9983	0.000532496	0.0137116	2.55387	0.948708	1.55684	1.42351	1.91678	1.79922	1.00469	0.527539	0.31211
Soltu.DM.10G016510.1	hypothetical protein	1.45976	3.94873	37.3961	9.64e-10	2.15e-07	25.8332	32.9648	29.5845	22.8321	16.261	18.0903	9.22745	7.88252	14.7098
Soltu.DM.09G003410.1	Galactosyltransferase family protein	1.45523	-0.040496	11.357	0.000751652	0.0172763	3.98009	2.77315	2.40685	3.36845	2.48045	2.7319	2.13356	0.323637	1.07705
Soltu.DM.06G026370.1	carbon-nitrogen hydrolase family protein	1.44517	-0.245233	10.3542	0.00129179	0.025668	2.68012	1.68583	2.89415	2.52028	0.835146	1.98594	1.25711	0.817242	0.543947
Soltu.DM.01G032720.1	AGAMOUS-like	1.42691	5.85533	72.7626	1.46e-17	1.33e-14	47.2758	46.9244	60.1657	66.3122	49.7691	55.0192	21.7346	14.8569	20.2771
Soltu.DM.04G000040.1	Transducin/WD40 repeat-like superfamily protein	1.41685	1.07912	21.2447	4.04e-06	0.000291289	1.22319	1.33737	1.75189	1.51852	0.811349	1.26541	0.603936	0.458051	0.528447
Soltu.DM.07G009080.1	hypothetical protein	1.40928	1.4154	33.2419	8.14e-09	1.43e-06	7.94463	8.29949	7.52479	7.08829	7.09874	6.89854	2.33464	2.45173	4.17026
Soltu.DM.04G029070.1	Glycosyl hydrolase family protein	1.40248	-0.367501	9.69459	0.00184812	0.0332569	1.01537	0.426918	0.952785	0.518564	0.712804	0.497036	0.394148	0.298939	0.19897
Soltu.DM.06G026050.1	ABC2 homolog	1.39898	1.89873	26.0507	3.33e-07	3.68e-05	1.89054	2.23392	1.43981	1.38013	0.826818	1.41252	0.800086	0.586593	0.727006
Soltu.DM.06G026350.1	hypothetical protein	1.38829	1.09834	22.2695	2.37e-06	0.000184142	4.01315	3.96756	2.62361	3.65907	2.99677	2.78336	1.52625	1.54343	0.924562
Soltu.DM.04G032460.1	hypothetical protein	1.37932	0.126902	9.8751	0.00167531	0.0312028	0.523584	0.260096	0.369393	0.631861	0.736002	0.724213	0.0327451	0.223518	0.165301
Soltu.DM.06G013950.1	regulatory particle triple-A ATPase	1.3706	0.253611	12.0901	0.00050689	0.0131817	3.27318	1.97089	2.88657	4.48871	3.17317	2.6807	1.19411	0.776287	1.2056
Soltu.DM.07G021330.1	cytochrome P450, family 72, subfamily A, polypeptide	1.36018	0.0681763	9.33207	0.00225178	0.0383383	1.85396	1.32975	1.40141	1.70493	0.792932	2.08404	1.02306	0.46556	0.309871
Soltu.DM.10G024900.1	growth-regulating factor	1.35639	0.692296	13.7607	0.000207635	0.00644223	1.13179	0.954088	1.06465	0.951954	1.13379	1.7028	0.61345	0.214739	0.428782
Soltu.DM.06G024100.1	hypothetical protein	1.34971	2.30499	26.4136	2.76e-07	3.15e-05	16.1157	8.88578	16.2898	12.9519	17.5763	12.5848	4.57063	5.46651	5.85701
Soltu.DM.03G022710.1	highly ABA-induced PP2C gene	1.3464	5.82756	19.919	8.08e-06	0.000518261	48.9536	63.1965	38.0111	35.5042	21.5498	36.1573	19.3691	13.9457	25.278
Soltu.DM.11G012620.1	Late embryogenesis abundant protein (LEA) family protein	1.345	1.7552	22.3143	2.31e-06	0.000180953	1.80588	2.63481	2.20511	3.12422	1.81804	2.57877	0.999086	0.724805	0.87713
Soltu.DM.04G005420.1	NB-ARC domain-containing disease resistance protein	1.33937	1.11467	15.6407	7.66e-05	0.0029862	0.86001	0.73107	1.22369	1.38751	1.17704	1.19692	0.474576	0.143976	0.511085
Soltu.DM.08G003460.1	NB-ARC domain-containing disease resistance protein	1.33886	4.15063	89.0774	3.8e-21	4.36e-18	7.32107	6.5561	5.79101	5.94931	5.85041	5.55656	2.8705	2.40288	2.46877
Soltu.DM.03G024100.1	AGAMOUS-like	1.33864	3.05498	10.3286	0.00130987	0.0258884	4.82574	7.70145	15.4567	13.7965	9.21784	13.4421	5.29434	3.20073	2.47897
Soltu.DM.09G023640.1	TOXICOS EN LEVADURA	1.32653	0.897596	16.073	6.09e-05	0.00248452	1.79532	2.37574	1.38865	3.02315	2.79285	2.50758	0.861682	0.831775	0.474531
Soltu.DM.05G010970.2	ubiquitin-conjugating enzyme	1.31914	-0.13184	8.65082	0.00326915	0.0490035	1.9159	2.16305	2.41372	2.62739	3.71473	3.25444	0.998507	1.36316	0
Soltu.DM.02G025940.1	abscisic acid (aba)-deficient	1.30467	1.52849	16.0823	6.06e-05	0.00248173	1.98784	1.62443	3.19603	2.80394	3.71656	3.34218	0.888	1.2572	0.478157
Soltu.DM.09G002550.1	hypothetical protein	1.30393	0.208856	10.4722	0.00121185	0.0243588	5.04297	2.1805	3.73089	2.47201	2.34043	3.74935	1.40918	1.22147	1.82924
Soltu.DM.02G028070.1	Auxin-responsive GH3 family protein	1.27304	0.997948	9.23506	0.00237425	0.0396193	1.63492	0.687411	1.05117	1.02053	0.573868	1.29281	0.493612	0.267412	0.640751
Soltu.DM.05G011700.1	BURP domain-containing protein	1.27038	2.46371	12.0386	0.000521113	0.0134822	5.0384	9.6185	3.80854	5.06096	4.75759	3.28683	3.3761	2.46747	1.85923
Soltu.DM.03G024470.1	conserved hypothetical protein	1.2686	5.32034	18.6586	1.56e-05	0.000867641	24.5388	53.1924	37.1837	35.7135	22.9365	32.2482	16.074	13.8464	17.6259
Soltu.DM.07G001790.1	Ribonuclease T2 family protein	1.25796	2.92368	9.14549	0.00249332	0.0407336	10.2272	11.4824	13.6004	3.50631	9.98361	14.8907	6.04079	4.31209	4.30512
Soltu.DM.01G007180.1	Polynucleotide adenylyltransferase family protein	1.25743	3.99106	26.4618	2.69e-07	3.09e-05	11.5982	8.44472	5.14918	14.8001	14.5026	13.686	3.75902	3.51624	3.20483
Soltu.DM.05G002420.1	RNI-like superfamily protein	1.25441	1.6754	14.5911	0.000133545	0.00452271	1.7447	1.10951	1.58797	1.69925	2.61477	1.53582	0.935265	0.608011	0.303514
Soltu.DM.02G004790.1	hypothetical protein	1.25144	3.73794	32.8223	1.01e-08	1.73e-06	25.5863	33.1517	41.0727	50.2206	35.5832	49.1742	13.9651	16.2848	10.9271
Soltu.DM.07G027840.1	Oleosin domain containing protein	1.25076	1.44991	20.0764	7.44e-06	0.000485889	3.42789	4.48668	5.70931	4.97178	5.32269	4.37765	2.18015	1.48817	1.98101
Soltu.DM.02G009690.1	acetyl Co-enzyme a carboxylase carboxyltransferase alpha subunit	1.23306	-0.134064	8.98185	0.00272675	0.0432417	1.26713	1.25452	1.25254	1.52382	1.13392	0.638626	0.457192	0.554807	0.553909
Soltu.DM.11G014370.1	hypothetical protein	1.23251	0.834566	11.2613	0.000791395	0.0179795	2.14176	2.37408	1.76614	6.30147	3.96389	4.74842	0.974153	1.01591	0.614704
Soltu.DM.04G000620.1	Protein of unknown function (DUF1336)	1.23243	0.0648273	10.8554	0.000985056	0.0209805	2.2632	1.67246	1.86628	1.35433	2.29378	1.94715	0.900715	0.780733	0.77947
Soltu.DM.06G017150.1	early-responsive to dehydration stress protein (ERD4)	1.23003	0.778724	16.9621	3.81e-05	0.00171834	2.18378	2.24633	1.773	2.1296	1.6466	1.63393	1.28986	0.690557	0.68944
Soltu.DM.01G048500.1	methyl esterase	1.22338	-0.107515	9.36045	0.00221717	0.0379267	0.763394	0.738748	1.20906	0.957156	0.845794	0.913008	0.409224	0.362102	0.344302
Soltu.DM.12G002070.1	Late embryogenesis abundant protein (LEA) family protein	1.21578	1.18664	9.28343	0.00231236	0.0388541	1.33366	2.49517	2.49629	1.56766	2.53965	2.14984	0.655345	0.542228	1.50375
Soltu.DM.10G014880.1	Calmodulin	1.21337	1.59726	25.3967	4.67e-07	4.8e-05	1.50887	1.63537	1.52074	1.8209	2.36968	2.08704	0.603936	0.715705	0.647856
Soltu.DM.01G034460.1	transcription regulators	1.21032	1.74209	25.4102	4.63e-07	4.79e-05	2.11914	2.22926	2.8645	2.74883	2.7553	2.17795	0.841964	1.09978	1.08619
Soltu.DM.12G009120.1	germin	1.20337	3.02215	26.9612	2.08e-07	2.47e-05	6.65243	5.39038	9.72033	6.96657	10.1366	8.82847	3.46372	3.21586	2.59264
Soltu.DM.12G004630.1	Auxin efflux carrier family protein	1.20147	2.55411	13.386	0.000253515	0.00755351	4.58036	2.53285	6.35934	5.74293	9.01677	6.0905	2.2215	2.26129	1.23949
Soltu.DM.04G003740.1	Pectin lyase-like superfamily protein	1.20145	2.90783	31.714	1.79e-08	2.86e-06	4.65745	4.90772	7.04116	3.88777	4.417	5.08588	2.11071	2.17716	2.81295
Soltu.DM.04G030840.1	basic helix-loop-helix (bHLH) DNA-binding superfamily protein	1.19037	0.0522026	8.76992	0.00306238	0.0466699	1.36255	0.651522	1.09054	1.05518	1.16551	1.31284	0.526321	0.570265	0.227737
Soltu.DM.04G033830.1	UDP-Glycosyltransferase superfamily protein	1.18708	1.16653	18.9558	1.34e-05	0.00076581	1.24256	1.35855	1.61486	1.11209	1.5216	1.5711	0.613501	0.713469	0.45423
Soltu.DM.11G000290.1	agenet domain-containing protein / bromo-adjacent homology (BAH) domain-containing protein	1.18305	1.12763	17.7548	2.51e-05	0.00124275	2.45238	1.41301	2.64214	1.15969	1.22972	1.13891	0.793305	1.04291	0.961126
Soltu.DM.10G006790.2	Remorin family protein	1.18206	0.510688	12.7092	0.000363867	0.0101613	1.96912	1.80254	3.2183	1.92675	1.85736	1.74345	0.898656	1.13597	0.907303
Soltu.DM.10G027350.1	UDP-glycosyltransferase 73B4	1.17454	5.45168	29.4736	5.67e-08	8.03e-06	20.8946	29.05	39.4857	26.5512	25.1467	26.7497	14.859	10.3706	14.0046
Soltu.DM.06G027830.1	KNOX Arabidopsis thaliana meinox	1.16191	0.469858	12.1181	0.00049936	0.0130795	1.63323	1.24127	1.62601	1.76995	1.44817	1.43547	0.822124	0.34011	0.905492
Soltu.DM.10G015760.1	cold, circadian rhythm, and rna binding	1.12578	3.4581	23.9414	9.93e-07	9.1e-05	12.6585	14.275	8.84958	10.8973	14.6836	11.0264	5.49133	4.42517	6.4451
Soltu.DM.07G014920.1	conserved hypothetical protein	1.11874	1.79115	20.7564	5.22e-06	0.000365774	1.75533	1.68019	2.19219	1.88389	2.44156	1.70845	1.10972	0.705907	0.758977
Soltu.DM.02G007160.1	MATE efflux family protein	1.11707	3.35716	50.2651	1.34e-12	5.05e-10	7.93965	7.2688	6.2469	5.90985	5.85145	5.8115	3.85602	2.95536	3.07352
Soltu.DM.05G016010.1	eif4a-2	1.11675	0.96671	10.9142	0.000954288	0.0205662	1.2896	1.2784	2.61534	1.81164	1.73808	1.85473	0.708161	0.716134	0.893719
Soltu.DM.07G018310.1	hypothetical protein	1.11168	3.5311	56.2526	6.37e-14	3.31e-11	13.974	14.9323	14.9965	11.2066	12.4214	12.9813	6.79457	5.99351	7.38191
Soltu.DM.01G003190.1	Ovate family protein	1.10942	0.444291	8.85956	0.00291557	0.0450664	1.46341	1.04088	1.1062	1.32453	2.07485	1.31837	0.343208	0.780912	0.485115
Soltu.DM.10G015830.1	NmrA-like negative transcriptional regulator family protein	1.10679	2.08053	18.4218	1.77e-05	0.00095803	3.36309	2.63787	3.96935	4.27218	5.01921	3.28588	1.27304	1.97304	1.22941
Soltu.DM.07G014020.1	hypothetical protein	1.10585	1.72388	19.5794	9.65e-06	0.000593128	12.8059	18.9267	17.8515	16.9686	15.7199	13.4391	6.86474	8.04643	7.56086
Soltu.DM.09G009880.2	conserved hypothetical protein	1.1009	1.29704	19.1292	1.22e-05	0.000718148	3.82743	4.37055	3.47179	4.22902	3.8165	3.28389	1.64138	2.02295	1.65718
Soltu.DM.08G015350.1	Transducin/WD40 repeat-like superfamily protein	1.09099	0.966241	16.5941	4.63e-05	0.00200334	1.62917	1.26589	1.19527	1.30108	1.11486	1.22962	0.764164	0.545482	0.635367
Soltu.DM.04G034660.1	Transducin/WD40 repeat-like superfamily protein	1.08919	2.21664	9.55391	0.00199524	0.0350937	2.20853	3.83365	4.45182	1.93079	2.57596	3.36631	0.992752	1.57137	2.26608
Soltu.DM.03G012340.1	Bifunctional inhibitor/lipid-transfer protein/seed storage 2S albumin superfamily protein	1.08662	2.77901	16.3642	5.23e-05	0.00221326	10.9146	15.4749	10.265	14.2021	11.2579	15.9377	5.35765	4.06348	7.81329
Soltu.DM.12G002450.1	Calcium-dependent lipid-binding (CaLB domain) plant phosphoribosyltransferase family protein	1.08621	4.27599	61.9573	3.51e-15	2.39e-12	7.71077	8.54719	8.51951	7.55466	7.37525	8.08987	3.53294	3.75526	4.24387
Soltu.DM.02G025490.1	homeobox protein	1.07901	4.92606	42.0935	8.7e-11	2.37e-08	33.8531	38.1685	36.079	28.4195	30.7676	41.1301	20.8142	15.6779	14.4429
Soltu.DM.03G010340.1	NDH-dependent cyclic electron flow	1.07841	3.64683	44.9701	2e-11	5.9e-09	8.26717	7.79855	9.99152	8.14726	10.0929	9.38979	3.59996	4.21353	4.30767
Soltu.DM.02G022930.1	basic chitinase	1.07598	1.92092	20.1013	7.34e-06	0.000481048	3.60364	3.67329	3.9952	4.17943	2.89465	4.3099	1.28784	1.75816	2.2104
Soltu.DM.08G028520.1	conserved hypothetical protein	1.07334	3.36587	17.1112	3.53e-05	0.00162209	7.27609	4.47116	10.6465	8.25337	9.74935	8.62644	3.75415	3.95666	2.70734
Soltu.DM.07G018300.1	hypothetical protein	1.06604	4.42854	57.0582	4.23e-14	2.25e-11	49.3594	58.4158	54.3832	52.4397	49.6826	53.5411	24.9627	23.4907	28.3143
Soltu.DM.05G019820.1	GDSL-like Lipase/Acylhydrolase superfamily protein	1.06009	0.629221	10.1345	0.0014552	0.0279588	1.3098	1.07406	1.45907	1.36134	1.65406	2.1078	0.646701	0.73573	0.391754
Soltu.DM.08G006850.2	hypothetical protein	1.05961	1.66373	18.3388	1.85e-05	0.00098118	3.1081	2.57084	3.16554	3.98416	2.61668	2.60803	1.53459	1.25701	1.42541
Soltu.DM.01G029600.4	Fatty acid hydroxylase superfamily	1.05698	4.80853	51.0696	8.91e-13	3.47e-10	18.1166	14.9379	13.6533	14.5933	14.2667	15.8225	6.39661	8.36105	7.38567
Soltu.DM.05G015220.1	hypothetical protein	1.05306	1.39335	17.705	2.58e-05	0.00126595	17.6736	14.2589	15.3109	12.418	16.7486	11.276	6.33381	8.19479	7.89941
Soltu.DM.09G009060.2	conserved hypothetical protein	1.04724	2.96525	19.5786	9.65e-06	0.000593128	6.97778	10.4101	10.3607	9.70577	10.3885	10.341	3.03916	4.55096	5.58607
Soltu.DM.08G016170.1	hypothetical protein	1.04446	1.16364	11.2271	0.000806115	0.0182379	3.99915	4.89709	4.88325	4.55617	3.80241	7.1384	2.16439	2.07932	2.3309
Soltu.DM.02G026440.1	ATP synthase alpha/beta family protein	1.04303	1.55637	16.3222	5.34e-05	0.00225422	1.69228	1.10683	2.08789	1.69654	1.58401	1.69927	0.802893	0.691988	0.847465
Soltu.DM.08G015420.1	Phosphorylase superfamily protein	1.03207	4.52087	28.5701	9.04e-08	1.19e-05	18.6186	11.8826	19.3079	24.2077	29.2227	30.9506	10.2199	6.91915	6.9954
Soltu.DM.12G002420.1	Calcium-dependent lipid-binding (CaLB domain) plant phosphoribosyltransferase family protein	1.03102	4.31455	49.8575	1.65e-12	6.11e-10	6.79668	7.82865	8.27408	6.59781	7.64401	8.26971	3.58202	3.87591	3.59237
Soltu.DM.06G029660.1	Pollen Ole e 1 allergen and extensin family protein	1.02258	4.24123	14.5937	0.00013336	0.00452271	31.9594	15.4146	21.8158	25.9543	34.9735	31.4144	14.3181	12.0441	7.35936
Soltu.DM.09G022040.1	Pollen Ole e 1 allergen and extensin family protein	1.02109	1.72059	17.2297	3.31e-05	0.00153696	3.77625	2.97062	4.604	4.41017	4.0742	3.45852	2.43786	1.44452	1.69216
Soltu.DM.03G006070.1	PATATIN-like protein	1.01362	1.32746	11.3522	0.00075359	0.0172763	1.82129	0.868836	1.74514	2.27955	2.27545	2.381	0.577543	0.839564	0.728875
Soltu.DM.04G011830.1	Gibberellin-regulated family protein	1.01307	0.936954	9.54382	0.00200623	0.0352586	3.39274	3.33471	3.72115	4.16004	2.90213	3.85012	0.873694	2.74525	1.26014
Soltu.DM.02G033400.1	Tetratricopeptide repeat (TPR)-like superfamily protein	1.00634	0.515017	11.4523	0.000714053	0.0166919	0.921106	0.776481	0.928355	0.640006	0.833433	0.558798	0.460849	0.407783	0.42651
Soltu.DM.01G024860.1	CP12 domain-containing protein	0.997676	3.69618	11.5501	0.000677443	0.0160773	14.5055	16.0251	20.0898	18.1034	23.2171	23.2814	7.1235	5.1257	12.7244
Soltu.DM.09G005300.1	Tetratricopeptide repeat (TPR)-like superfamily protein	0.997674	0.836799	12.0462	0.000518985	0.0134751	1.35898	1.12845	0.927845	0.97391	1.14747	0.813801	0.575745	0.623815	0.498245
Soltu.DM.11G022650.1	Late embryogenesis abundant (LEA) protein-related	0.996847	1.11924	11.3853	0.000740286	0.0170853	1.94985	2.40857	1.5606	1.08531	1.25092	1.72216	0.914581	1.2241	0.760431
Soltu.DM.12G025490.1	Pectin lyase-like superfamily protein	0.988668	3.35034	20.8638	4.93e-06	0.00034693	9.79671	6.97759	9.22495	6.03416	9.32101	8.71113	3.78116	3.74407	5.40819
Soltu.DM.08G004980.1	S-adenosyl-L-methionine-dependent methyltransferases superfamily protein	0.986276	0.319827	9.50104	0.00205355	0.0358777	0.872799	0.721018	0.804574	0.73567	0.402429	0.58115	0.479283	0.333217	0.403246
Soltu.DM.10G003530.1	Protein TAP1	0.982653	3.12894	14.3004	0.000155834	0.00513403	18.4351	8.47807	12.1027	12.8957	17.298	19.4537	6.87531	5.93655	6.72789
Soltu.DM.10G015770.1	cold, circadian rhythm, and rna binding	0.978559	2.64941	16.8443	4.06e-05	0.0018097	12.489	10.9683	9.29814	10.7409	11.7728	13.912	8.0069	3.66153	5.1119
Soltu.DM.01G040660.1	nodulin MtN21 /EamA-like transporter family protein	0.974225	3.36345	24.7592	6.5e-07	6.3e-05	9.19381	6.72157	8.7294	8.718	9.82323	8.26424	5.78489	3.39035	3.34504
Soltu.DM.09G031570.3	F-box and associated interaction domains-containing protein	0.952465	0.786824	11.599	0.000659887	0.0158854	1.52631	1.4436	1.34966	1.1374	1.08882	1.41514	0.594349	0.655681	0.98193
Soltu.DM.02G026470.1	Integrin-linked protein kinase family	0.941557	1.16072	9.91042	0.00164345	0.0307672	1.494	1.24818	1.73162	1.22929	1.6656	1.95771	1.16794	0.673218	0.471669
Soltu.DM.08G012010.1	Leucine-rich receptor-like protein kinase family protein	0.941175	4.98853	21.2988	3.93e-06	0.000286657	10.7107	6.20927	11.1892	9.22558	9.97517	9.79047	5.90825	4.98056	3.57146
Soltu.DM.02G027180.1	Epidermal patterning factor proteins domain containing protein	0.940973	1.02031	10.1006	0.00148224	0.0283267	3.91926	5.72902	5.61331	6.6194	7.49905	6.75755	1.93509	2.64178	3.12594
Soltu.DM.02G024320.1	Pectin lyase-like superfamily protein	0.938122	2.63973	17.9851	2.23e-05	0.00112403	5.07308	4.79814	6.17419	4.93555	7.7019	6.58497	2.51423	3.40518	2.23623
Soltu.DM.05G008990.1	Plant protein 1589 of unknown function (A_thal_3526) domain containing protein	0.936542	2.09493	12.7881	0.000348823	0.00977869	7.31109	4.99715	9.45972	7.58735	11.3978	9.06248	3.21302	4.12397	3.743
Soltu.DM.08G026330.1	growth-regulating factor	0.933585	1.31447	12.0425	0.00052001	0.0134822	2.73625	2.53023	2.10117	3.07339	4.1053	4.22108	1.46679	1.23609	1.15182
Soltu.DM.06G010630.1	Transcription factor bHLH61	0.931464	2.11932	15.015	0.000106662	0.00384513	5.68443	4.85515	3.54959	6.3719	6.10975	4.76795	2.3958	2.81354	2.10674
Soltu.DM.03G027810.1	Gibberellin-regulated family protein	0.930451	4.81413	17.8813	2.35e-05	0.00117612	41.1549	26.4781	22.7281	30.554	34.6507	33.9825	16.0777	19.0932	11.7471
Soltu.DM.10G003580.1	Protein TAP1	0.928989	2.93353	18.0962	2.1e-05	0.00108542	12.3809	11.4328	13.8752	15.9144	14.4211	16.0085	4.50715	5.78502	9.21772
Soltu.DM.10G006870.1	AGAMOUS-like	0.928286	0.846588	9.63461	0.00190944	0.0341073	2.59929	1.61155	2.13132	2.53749	1.85788	2.2611	1.32253	0.814987	1.2518
Soltu.DM.08G022030.1	cytochrome P450, family 71, subfamily B, polypeptide	0.923437	2.37012	17.0891	3.57e-05	0.00163419	4.09991	3.87027	4.55872	4.87521	2.6925	3.2928	2.38212	2.1831	1.9541
Soltu.DM.04G019850.3	GDSL-like Lipase/Acylhydrolase superfamily protein	0.923239	4.33569	23.0003	1.62e-06	0.000134321	12.2672	12.1877	18.5057	14.0226	19.8718	19.9062	7.47395	7.2828	7.54587
Soltu.DM.10G018810.1	lipid transfer protein	0.915618	4.73051	15.5169	8.18e-05	0.00311783	39.333	38.4622	48.2744	46.1099	29.9823	46.1841	31.5422	16.9267	18.126
Soltu.DM.11G021540.1	hypothetical protein	0.913894	0.442874	8.97546	0.00273629	0.0433395	1.31548	1.12561	1.25606	1.36725	1.30885	1.20968	0.584555	0.73892	0.59018
Soltu.DM.04G031390.1	AGAMOUS-like	0.913284	1.14789	11.0451	0.000889216	0.0195109	4.80899	6.29805	4.11981	5.27589	4.66206	4.20108	2.40604	3.07943	2.42919
Soltu.DM.01G051910.1	homoserine kinase	0.912148	1.678	11.579	0.000667024	0.0160042	2.46663	1.85655	1.61969	1.96808	2.89851	2.91119	1.3089	0.886366	0.991124
Soltu.DM.06G018500.1	conserved hypothetical protein	0.905176	1.51943	9.81057	0.00173512	0.031836	2.97924	1.75067	3.63578	2.59904	3.60157	2.97891	1.81832	1.48125	1.08789
Soltu.DM.01G016490.1	Glycosyltransferase-like At3g57200	0.90443	1.40892	8.78766	0.00303275	0.0462871	3.511	4.58981	3.44551	5.67647	5.01603	6.25543	1.84909	1.22712	3.15036
Soltu.DM.09G010760.1	hypothetical protein	0.901226	2.52534	9.74712	0.00179604	0.0326431	14.6757	17.37	8.04574	12.3408	11.7258	15.0571	9.5312	6.54042	5.49881
Soltu.DM.11G006250.1	Major facilitator superfamily protein	0.901033	1.95043	19.3078	1.11e-05	0.000668411	2.33238	2.65314	3.02713	2.06397	1.95182	2.16249	1.56877	1.56556	1.04202
Soltu.DM.04G033840.1	UDP-Glycosyltransferase superfamily protein	0.897892	1.3559	13.0696	0.000300129	0.00863563	4.51983	4.57105	4.52332	5.5523	4.25831	4.0319	2.74709	2.80821	1.56764
Soltu.DM.10G028070.1	UDP-glucosyltransferase 73B2	0.895228	5.84249	31.5917	1.9e-08	3.03e-06	30.085	30.5067	29.6586	33.1639	51.2246	42.688	15.2014	18.0549	14.7244
Soltu.DM.10G015560.1	ENHANCED DOWNY MILDEW	0.894968	1.66492	9.8162	0.00172981	0.031836	2.28577	1.119	2.11985	1.45404	1.45246	1.61508	1.33342	0.956661	0.654935
Soltu.DM.02G020630.2	PHD finger family protein / bromo-adjacent homology (BAH) domain-containing protein	0.892611	1.32371	10.6085	0.00112568	0.0231397	2.13828	1.9313	2.40001	2.18594	2.87386	2.22884	1.33729	1.47528	0.552336
Soltu.DM.05G021130.1	AINTEGUMENTA-like	0.891437	1.03234	9.1833	0.00244233	0.0403234	1.96301	1.29281	1.68994	1.03193	1.22904	1.66723	0.613836	0.931121	1.08455
Soltu.DM.02G019040.1	Calcium-binding EF-hand family protein	0.887249	3.16408	19.1305	1.22e-05	0.000718148	36.2443	21.2887	24.1025	35.8624	31.6899	33.5664	13.7725	16.1582	13.6878
Soltu.DM.04G025630.2	Nodulin MtN3 family protein	0.882772	3.93824	24.8999	6.04e-07	5.96e-05	15.6412	20.2411	15.0021	17.3015	15.7176	14.4616	7.95945	9.76386	9.57336
Soltu.DM.04G021800.1	myo-inositol-1-phosphate synthase	0.88212	8.74977	35.4949	2.56e-09	5.21e-07	212.552	225.856	283.079	301.298	242.511	328.421	137.543	137.893	112.352
Soltu.DM.10G018790.1	lipid transfer protein	0.877524	7.01073	11.8839	0.000566215	0.0143001	226.635	314.133	235.807	251.792	156.565	266.031	166.62	100.27	154.031
Soltu.DM.04G033220.1	CYCLIN D3;2	0.87218	2.91427	21.2426	4.05e-06	0.000291289	4.80569	4.1156	5.87244	5.53178	6.51758	6.49851	3.2235	2.12595	2.68852
Soltu.DM.10G023560.1	cytochrome P450, family 71, subfamily B, polypeptide	0.871922	6.83382	36.1205	1.85e-09	3.89e-07	58.5249	62.5179	80.2087	67.3768	78.377	72.9581	33.1421	35.7001	39.5377
Soltu.DM.06G024090.1	hypothetical protein	0.868449	3.04577	11.5913	0.000662626	0.0159162	44.7105	38.9853	28.7682	25.4592	48.3689	32.7741	17.9963	23.5559	19.3417
Soltu.DM.07G026690.1	IAA carboxylmethyltransferase	0.867698	2.15214	13.4135	0.000249817	0.00749838	4.26879	2.28388	3.41177	3.44532	3.36078	3.88951	2.19359	1.7024	1.54514
Soltu.DM.06G000860.1	NB-ARC domain-containing disease resistance protein	0.867237	2.19874	15.603	7.81e-05	0.00303121	3.48266	2.94895	4.73037	3.62677	2.84872	3.56533	1.73565	2.16817	2.06158
Soltu.DM.06G008220.1	hypothetical protein	0.865751	5.49318	14.0405	0.000178918	0.00575545	142.976	94.287	146.525	121.264	192.88	131.876	60.6785	60.8762	84.9143
Soltu.DM.06G002630.2	Ribosomal protein L16p/L10e family protein	0.864653	4.61928	18.3669	1.82e-05	0.000971587	41.149	23.91	32.0032	33.7077	31.1156	36.9959	21.274	19.193	12.2983
Soltu.DM.07G011520.1	GATA type zinc finger transcription factor family protein	0.864089	2.62129	23.1367	1.51e-06	0.000126082	7.2572	5.98272	6.77954	4.22501	5.82417	5.08381	3.21132	4.09182	3.5016
Soltu.DM.11G023930.1	GroES-like zinc-binding dehydrogenase family protein	0.861523	4.17597	25.9246	3.55e-07	3.76e-05	10.1605	12.4842	14.9941	12.0914	12.7651	14.8818	6.41507	7.34997	6.61461
Soltu.DM.03G023540.1	Kunitz family trypsin and protease inhibitor protein	0.858841	7.30428	25.9772	3.45e-07	3.72e-05	164.916	150.285	153.15	175.958	275.982	266.772	83.993	97.7714	73.8467
Soltu.DM.02G010770.1	Myzus persicae-induced lipase	0.851781	2.22655	11.5679	0.000670986	0.0160467	4.0272	2.45361	2.99013	2.3921	3.81175	3.20066	1.87779	2.03457	1.26391
Soltu.DM.12G003760.1	Endonuclease/exonuclease/phosphatase family protein	0.851202	1.89351	13.9205	0.000190712	0.0060343	1.54885	1.08359	1.86173	0.940145	1.19999	1.0952	0.952774	0.740691	0.769553
Soltu.DM.01G049390.2	Erythronate-4-phosphate dehydrogenase family protein	0.849995	1.99812	10.1844	0.00141631	0.0273651	2.56035	3.17667	3.58554	2.88286	2.39068	3.59049	2.52829	1.30395	1.32736
Soltu.DM.10G002270.1	protochlorophyllide oxidoreductase B	0.849939	7.74487	29.5765	5.38e-08	7.71e-06	143.969	118.515	159.362	163.675	239.155	209.636	76.4553	86.3305	68.2406
Soltu.DM.07G017150.1	cellulose synthase-like B1	0.849752	5.83612	17.061	3.62e-05	0.00165167	23.5686	21.6949	29.1658	21.921	33.9043	32.5686	14.7993	10.2778	15.6918
Soltu.DM.06G017210.1	early-responsive to dehydration stress protein (ERD4)	0.837058	2.70162	16.8445	4.06e-05	0.0018097	3.3632	3.0762	3.92307	3.0342	2.38327	2.88959	2.65856	1.48191	1.64929
Soltu.DM.03G028960.1	AGAMOUS-like	0.833897	2.05514	8.70923	0.00316604	0.0476216	3.48219	4.42282	6.05405	6.87649	5.0637	5.84635	3.34832	2.91115	1.40169
Soltu.DM.10G002430.1	MATE efflux family protein	0.833531	2.8884	10.7424	0.0010471	0.0219589	8.67539	4.58542	10.4101	7.93852	8.76862	9.9832	5.18231	3.6537	4.27417
Soltu.DM.03G000500.2	SPFH/Band 7/PHB domain-containing membrane-associated protein family	0.833062	4.17824	26.7385	2.33e-07	2.73e-05	7.22335	9.10521	10.4137	11.4581	10.1791	12.0757	5.20444	4.8215	4.79607
Soltu.DM.04G020210.1	conserved hypothetical protein	0.830654	0.833097	8.91871	0.00282263	0.0442502	7.11349	5.53256	7.56777	7.15379	4.59744	5.61011	4.69595	3.56161	2.9944
Soltu.DM.09G004040.1	Duplicated homeodomain-like superfamily protein	0.829299	4.75379	19.7469	8.84e-06	0.00055406	14.5861	20.4555	13.797	15.2454	13.6149	13.7108	7.84013	9.25603	10.1558
Soltu.DM.07G000980.1	FAD/NAD(P)-binding oxidoreductase family protein	0.828403	2.40737	17.3067	3.18e-05	0.00148564	2.0419	1.85012	2.00554	2.24728	1.53192	2.08771	1.31768	1.12893	0.837632
Soltu.DM.01G031060.2	alpha/beta-Hydrolases superfamily protein	0.824084	2.44715	15.7749	7.13e-05	0.00284456	4.14621	3.59982	5.03227	4.90113	5.01026	5.00588	2.95827	1.66199	2.59956
Soltu.DM.11G023230.1	Cytochrome P450 superfamily protein	0.819471	1.86515	18.1764	2.01e-05	0.00105313	2.63343	2.48345	2.57609	2.84663	2.62806	2.7629	1.64696	1.28586	1.41827
Soltu.DM.04G027950.1	Leucine-rich receptor-like protein kinase family protein	0.815528	1.03526	10.6391	0.00110719	0.0228441	0.783394	0.713362	0.7572	0.612889	0.690984	0.673146	0.289143	0.456872	0.510869
Soltu.DM.05G016350.1	Pectin lyase-like superfamily protein	0.811005	2.74416	9.57628	0.00197108	0.0349334	8.52154	5.44575	6.80606	7.87159	11.0474	7.63746	3.99704	5.26228	2.36039
Soltu.DM.07G026640.1	trigger factor type chaperone family protein	0.809705	4.3611	25.2246	5.1e-07	5.15e-05	10.5777	8.67454	13.4159	11.0296	12.7138	11.3259	5.86599	5.80771	6.66718
Soltu.DM.05G003680.1	Protein kinase superfamily protein	0.809388	1.08055	8.63681	0.00329438	0.0492463	0.672642	0.601456	1.03724	0.796985	0.821635	0.793278	0.479566	0.421154	0.382248
Soltu.DM.04G008570.1	homeobox protein	0.807597	1.81365	9.45562	0.00210503	0.036495	4.46272	2.99887	2.48281	4.2889	3.16691	3.74264	2.21047	1.98134	1.48783
Soltu.DM.08G029580.1	cellulose synthase like G3	0.806032	1.20301	9.33625	0.00224665	0.0383383	0.845786	0.727188	0.811459	1.33832	1.44279	1.36762	0.488268	0.555485	0.277293
Soltu.DM.05G006430.1	homeobox	0.803202	5.18122	20.9104	4.81e-06	0.0003397	20.0541	19.7624	31.7075	26.0749	29.9007	29.4009	14.9322	11.7727	13.747
Soltu.DM.09G001460.1	conserved hypothetical protein	0.801664	4.36116	20.6004	5.66e-06	0.000390549	22.4402	31.4811	36.6166	25.8268	23.0263	24.5045	16.9641	16.6662	17.6598
Soltu.DM.10G006810.1	NAD(P)-binding Rossmann-fold superfamily protein	0.798399	4.65935	11.7543	0.000607019	0.0149089	21.4502	34.78	22.7778	24.5118	19.9631	24.81	12.5565	14.163	18.3333
Soltu.DM.10G003520.1	Protein TAP1	0.796488	1.08978	8.80541	0.00300339	0.0459676	4.00323	3.03083	2.67005	3.29393	4.10921	3.40718	2.09863	1.84301	1.67276
Soltu.DM.06G013840.2	IQ-domain	0.790645	2.63624	16.2596	5.52e-05	0.00230752	4.59681	4.86819	5.48128	5.70014	7.24944	7.63554	2.36872	3.13243	2.9434
Soltu.DM.11G007270.1	cytochrome P450, family 83, subfamily B, polypeptide	0.786718	2.32339	10.6752	0.00108582	0.0225232	2.76166	3.18612	4.012	2.41436	3.45118	2.16753	1.8216	1.6272	2.24782
Soltu.DM.05G006310.1	ssDNA-binding transcriptional regulator	0.785828	2.20773	15.0176	0.000106513	0.00384513	3.90872	3.05363	3.96823	3.85	3.36058	4.20596	2.40884	2.35476	1.45921
Soltu.DM.05G009050.1	Pectin lyase-like superfamily protein	0.782391	4.23256	10.5221	0.00117958	0.0238874	10.7673	8.37642	13.8935	9.93232	14.7706	11.7577	4.65584	6.16463	7.96719
Soltu.DM.01G031660.1	Plant-specific transcription factor YABBY family protein	0.78042	2.74417	10.238	0.0013758	0.0268632	6.88064	3.71021	7.81458	6.92902	7.26777	7.28929	4.49585	3.36114	2.72347
Soltu.DM.02G014230.2	cold regulated 314 thylakoid membrane	0.77613	4.77361	12.2887	0.000455697	0.0122248	23.6867	18.3896	37.7906	25.5994	25.2104	29.8279	17.7765	15.7773	12.4105
Soltu.DM.06G025820.1	light-harvesting chlorophyll-protein complex I subunit A4	0.775874	5.73744	14.1535	0.000168487	0.0054683	53.8729	41.8056	74.3915	58.2001	83.643	61.5687	31.1175	37.4378	29.1145
Soltu.DM.08G013580.1	homeobox gene	0.775093	1.56042	9.91498	0.00163939	0.0307175	1.69414	1.33678	1.21024	1.50119	1.67847	1.74833	1.15266	0.715278	0.634774
Soltu.DM.12G004270.1	BREVIS RADIX-like	0.773082	1.76361	9.71239	0.0018303	0.033018	2.57586	1.48695	2.20107	1.80615	2.05201	2.47037	1.30277	1.33868	0.975869
Soltu.DM.09G025370.1	cytochrome P450, family 72, subfamily A, polypeptide	0.765297	1.66772	10.8301	0.000998612	0.0212278	1.67398	1.26649	1.64333	2.28967	2.782	2.4452	0.978928	0.773398	0.947167
Soltu.DM.02G011870.1	Cytochrome c	0.764811	2.3653	14.8519	0.00011629	0.00409741	6.08454	5.66043	4.66064	5.54049	6.66546	7.13148	3.34865	3.52104	2.68933
Soltu.DM.08G018370.1	pentatricopeptide (PPR) repeat-containing protein / CBS domain-containing protein	0.764408	4.65875	16.6101	4.59e-05	0.00199445	8.60954	7.25893	11.2845	8.53556	12.1369	10.9541	5.50793	6.06948	4.16446
Soltu.DM.02G011630.1	Tetratricopeptide repeat (TPR)-like superfamily protein	0.762156	2.80517	9.21985	0.00239406	0.0398279	3.15115	2.87403	5.88485	3.99938	4.79196	4.25067	2.55037	2.08085	2.2628
Soltu.DM.02G008440.1	methyl esterase	0.761943	3.97869	28.0525	1.18e-07	1.48e-05	16.599	17.0981	19.9203	20.6277	21.5249	23.4048	12.0399	10.5926	8.59005
Soltu.DM.01G010760.1	A20/AN1-like zinc finger family protein	0.756901	6.18734	41.4248	1.22e-10	3.18e-08	125.454	109.468	129.923	134.283	111.02	113.112	77.1379	66.3866	70.0921
Soltu.DM.10G004070.1	NB-ARC domain-containing disease resistance protein	0.75483	2.85366	16.6874	4.41e-05	0.00193019	2.5271	2.53541	3.13899	3.43935	2.86042	2.53582	1.7684	1.71056	1.29378
Soltu.DM.07G019160.1	NAD(P)H dehydrogenase B3	0.752713	3.21064	10.7036	0.00106928	0.0223121	5.11369	4.98443	7.45105	7.23485	7.06606	5.48302	3.12576	4.54387	2.49837
Soltu.DM.11G007380.1	Putative late blight resistance protein homolog R1B-23	0.751834	1.80527	10.9332	0.000944558	0.0203767	3.18877	4.51878	3.43551	3.55868	3.30454	3.12188	2.06303	2.34704	2.08288
Soltu.DM.02G020290.1	hypothetical protein	0.751816	2.16332	13.3458	0.000258999	0.00766454	5.78472	4.98219	4.06035	5.43974	5.34761	5.64004	2.71333	3.46905	2.50463
Soltu.DM.02G016300.1	alpha/beta-Hydrolases superfamily protein	0.750037	3.09544	12.8033	0.000346007	0.00971225	9.64864	6.72761	7.6973	6.72364	8.91206	5.42254	4.48149	5.2326	4.40554

## Sheet: down-regulated genes
Transcript	Function	logFC	logCPM	LR	PValue	FDR	OE_10_1	OE_10_2	OE_10_3	OE_13_1	OE_13_2	OE_13_3	WT_CK_1	WT_CK_2	WT_CK_3
Soltu.DM.11G020750.1	Protein of unknown function (DUF1635)	-0.750515	3.49392	15.0728	0.000103442	0.00376402	7.94909	9.44045	5.42065	8.46109	7.57505	8.20012	11.9948	13.5738	12.6228
Soltu.DM.01G023050.1	Plant basic secretory protein (BSP) family protein	-0.751577	3.62225	9.16634	0.00246507	0.0405307	10.4125	11.3845	12.9109	7.81604	9.89514	15.8087	15.1661	20.4058	21.8867
Soltu.DM.12G001970.1	Protein kinase superfamily protein	-0.752334	5.51047	17.8065	2.45e-05	0.00121228	17.5975	19.0581	15.0719	17.3092	17.6362	13.9628	26.2897	36.5988	23.5627
Soltu.DM.05G006420.1	nitrate transporter 1:2	-0.755379	3.09561	19.0983	1.24e-05	0.000722184	3.6488	2.33369	3.64018	3.35282	3.28594	3.19565	6.18565	4.71782	5.2277
Soltu.DM.09G030330.1	hypothetical protein	-0.757317	4.68133	10.6476	0.00110213	0.0227843	71.6509	66.1484	46.6874	71.7109	69.9352	66.2457	79.6974	142.083	86.9383
Soltu.DM.04G027450.1	ethylene response factor	-0.758764	4.2589	18.0025	2.21e-05	0.00112032	5.88951	6.6361	5.57589	5.27782	4.79095	4.1867	9.9559	8.13183	12.2609
Soltu.DM.04G001100.1	nitrate transporter 1:2	-0.758843	2.16384	13.3244	0.00026198	0.00773178	1.77172	1.82094	1.81645	2.34589	1.62875	1.91246	3.66799	2.34728	3.12464
Soltu.DM.01G001850.1	peroxidase	-0.759212	4.67551	19.6515	9.29e-06	0.000575791	18.0853	14.9591	16.1171	20.4678	14.7644	15.6259	35.0628	22.3491	25.3631
Soltu.DM.08G011880.1	alpha/beta-Hydrolases superfamily protein	-0.759492	1.65875	16.7202	4.33e-05	0.00191245	8.00646	7.65683	6.76412	6.97538	7.53356	7.20008	12.3709	12.566	12.936
Soltu.DM.01G047230.1	UDP-glucosyltransferase 73B2	-0.759718	3.71871	11.2874	0.00078035	0.0177656	6.123	6.23718	5.11559	5.90936	9.00431	6.15838	7.12602	11.5955	10.4649
Soltu.DM.11G001060.1	glutamate decarboxylase	-0.760711	6.51717	33.3359	7.75e-09	1.41e-06	32.5657	35.7813	40.3636	42.6494	47.4758	42.9119	56.0019	69.2477	56.6967
Soltu.DM.02G019290.1	Quinone reductase family protein	-0.761813	4.16548	29.7874	4.82e-08	6.96e-06	14.8177	14.3993	13.1359	12.8944	16.4144	13.3851	22.4882	24.9493	23.6598
Soltu.DM.06G022740.1	phosphate starvation-induced gene	-0.762022	1.57342	9.5278	0.00202382	0.0354535	2.7292	2.64109	3.24187	2.80704	3.26003	2.87382	5.12055	6.10288	3.0465
Soltu.DM.12G029300.1	P-loop containing nucleoside triphosphate hydrolases superfamily protein	-0.762531	1.09487	10.123	0.00146432	0.0280886	0.218083	0.258526	0.189577	0.251219	0.245775	0.244097	0.358022	0.442222	0.309829
Soltu.DM.02G034120.1	Cupredoxin superfamily protein	-0.762767	2.69589	11.5391	0.000681479	0.0161555	6.01704	4.54266	6.52733	7.10515	7.81472	5.86834	8.79008	12.6146	7.04752
Soltu.DM.07G012900.1	conserved hypothetical protein	-0.763936	3.32999	9.42241	0.0021435	0.0369426	7.55053	7.21309	6.29285	7.38091	5.39604	3.80543	14.8323	8.40267	12.4079
Soltu.DM.03G033630.1	Bifunctional inhibitor/lipid-transfer protein/seed storage 2S albumin superfamily protein	-0.765595	4.3365	17.9291	2.29e-05	0.00115226	52.7948	71.143	57.5613	58.6971	44.4582	51.7779	104.365	84.7947	116.898
Soltu.DM.02G024600.1	Peroxidase superfamily protein	-0.766605	3.11561	18.6662	1.56e-05	0.000867397	5.00865	6.95327	5.37525	5.0879	4.18123	4.32148	9.04921	10.471	9.60481
Soltu.DM.01G051680.1	O-fucosyltransferase family protein	-0.767284	2.35164	8.82529	0.00297084	0.0456939	1.38341	1.85295	1.47352	1.75918	1.85169	1.57934	1.88769	3.71348	2.2632
Soltu.DM.04G000190.2	6-phosphogluconate dehydrogenase family protein	-0.775228	7.38872	51.8504	5.99e-13	2.42e-10	73.8656	71.7518	67.5035	73.5146	83.2758	79.4379	127.156	122.389	112.108
Soltu.DM.07G013550.1	Major facilitator superfamily protein	-0.776168	2.98205	19.7182	8.97e-06	0.000560835	3.7499	3.58431	4.20836	3.59657	2.91049	3.26583	7.55355	5.10694	6.97255
Soltu.DM.09G010330.1	ARM repeat superfamily protein	-0.776705	5.54256	11.8368	0.000580704	0.0145076	15.6217	21.2095	11.9726	15.2596	15.8409	11.3481	24.482	30.0278	28.6104
Soltu.DM.12G010540.1	Regulator of Vps4 activity in the MVB pathway protein	-0.777347	3.50463	12.9656	0.000317261	0.00904505	6.89882	8.40402	5.21483	7.34601	6.57564	4.43142	12.2366	11.2194	11.5856
Soltu.DM.01G000500.1	DYNAMIN-like 1C	-0.778215	2.4419	18.664	1.56e-05	0.000867397	2.07556	1.94675	1.9578	1.48886	2.19272	1.68533	3.42821	3.8118	2.88993
Soltu.DM.09G001600.1	S-locus lectin protein kinase family protein	-0.780301	1.47103	9.25871	0.00234379	0.0392611	0.663087	1.07364	0.831306	0.958125	0.823133	1.1656	1.27443	1.40385	1.65432
Soltu.DM.12G025810.2	beta galactosidase	-0.780399	7.39001	9.64396	0.00189975	0.0339897	39.3486	57.4662	57.7762	63.626	43.8352	35.1942	84.8358	73.0961	104.695
Soltu.DM.10G023570.1	cytochrome P450, family 71, subfamily B, polypeptide	-0.780893	1.81018	14.6547	0.00012911	0.00442102	1.81125	1.24209	1.41984	1.80311	1.49578	1.83135	2.97874	2.60922	2.11789
Soltu.DM.06G009010.1	expansin A4	-0.781936	3.27311	15.8571	6.83e-05	0.002759	5.54629	6.50098	5.37011	6.71718	7.02311	6.66893	7.4245	10.2423	11.8636
Soltu.DM.04G021430.1	conserved hypothetical protein	-0.786007	2.51809	19.7805	8.69e-06	0.00054755	2.62783	2.79042	2.00428	3.31151	3.64918	3.07637	4.35292	4.44685	3.94636
Soltu.DM.06G019160.1	pinoresinol reductase	-0.786664	5.16199	43.4818	4.28e-11	1.2e-08	20.4241	21.504	21.0407	23.2874	20.7901	20.2	33.831	39.4018	34.1013
Soltu.DM.11G000200.1	Heavy metal transport/detoxification superfamily protein	-0.789557	4.40505	9.48776	0.00206847	0.0359756	13.1324	22.0511	15.6423	16.765	16.1455	18.2949	24.1165	23.8972	38.8974
Soltu.DM.02G028550.1	S-adenosyl-L-methionine-dependent methyltransferases superfamily protein	-0.792612	4.48446	15.2722	9.31e-05	0.00347598	13.3545	20.2597	16.9275	12.9166	18.5542	17.9951	24.8464	30.2254	31.4977
Soltu.DM.06G025810.1	atypical CYS HIS rich thioredoxin	-0.793034	2.33285	16.27	5.49e-05	0.00229932	2.98075	3.94548	3.93654	3.77758	2.69039	2.88081	6.68528	5.46044	6.42511
Soltu.DM.05G002230.1	hypothetical protein	-0.793617	5.36344	10.2624	0.00135769	0.026605	26.1534	29.868	30.3042	24.3791	39.4608	26.0291	35.6986	65.0908	46.8148
Soltu.DM.09G024000.1	carboxyesterase	-0.794008	4.29874	18.254	1.93e-05	0.00101843	8.89711	13.602	10.8181	10.8355	9.65399	9.15103	16.4376	20.3266	20.3581
Soltu.DM.03G036320.1	beta galactosidase	-0.797875	6.79557	34.0148	5.47e-09	1.06e-06	28.8358	26.4969	26.5928	25.6695	27.5733	21.4089	43.0041	45.3776	52.1602
Soltu.DM.09G004940.1	COP1-interactive protein	-0.802137	3.03145	30.4206	3.48e-08	5.09e-06	1.66065	1.67741	1.63411	1.5362	1.41463	1.51296	2.61795	3.11818	2.81066
Soltu.DM.09G009130.1	TRICHOME BIREFRINGENCE-LIKE	-0.802935	3.08367	13.9336	0.000189386	0.00601238	3.59352	4.93385	3.53672	3.88949	5.36587	3.58171	6.24444	8.13366	6.44158
Soltu.DM.01G035600.1	NADPH:quinone oxidoreductase	-0.804351	3.00442	17.7024	2.58e-05	0.00126595	6.42461	5.74098	4.18475	5.45499	5.0191	5.97071	8.07867	10.0175	10.2926
Soltu.DM.02G024590.1	Peroxidase superfamily protein	-0.804547	1.88778	14.2536	0.000159757	0.0052317	2.17121	1.85359	2.8328	2.34938	1.73003	1.88376	4.12944	3.30125	4.39454
Soltu.DM.07G027820.1	Chaperone DnaJ-domain superfamily protein	-0.806341	1.48069	15.0074	0.000107088	0.00384775	2.84055	2.7204	2.29526	3.22379	2.42141	2.83444	5.23757	4.59962	3.89639
Soltu.DM.08G024940.1	Eukaryotic aspartyl protease family protein	-0.807953	6.72784	12.5028	0.000406335	0.0111755	33.9017	54.1031	35.1353	52.1768	41.7918	38.3809	72.9954	58.3464	83.102
Soltu.DM.11G026270.1	Glycosyl hydrolases family 18 domain containing protein	-0.81067	2.06558	8.81376	0.00298968	0.0458222	1.99067	2.69696	1.58126	4.77506	4.7592	4.42126	2.34223	4.46513	4.02649
Soltu.DM.01G051570.1	Transmembrane amino acid transporter family protein	-0.812011	4.46055	13.3754	0.000254953	0.00757564	8.19016	10.8531	7.23032	10.8218	7.65015	7.96433	19.5913	11.8814	14.6461
Soltu.DM.10G000480.1	terpene synthase	-0.812726	0.696764	10.3225	0.00131415	0.0259382	0.708805	0.600181	0.569274	0.765472	0.901883	0.798194	1.12207	1.10319	1.09091
Soltu.DM.02G006510.1	HXXXD-type acyl-transferase family protein	-0.815049	2.24408	15.4256	8.58e-05	0.0032215	2.92568	2.97278	3.05401	3.32436	3.7986	4.9063	4.57431	6.19528	4.6843
Soltu.DM.07G027830.1	seed imbibition	-0.817301	5.41869	17.104	3.54e-05	0.00162485	14.1661	15.6681	16.1287	18.482	12.1401	12.3024	30.1729	20.2333	29.8306
Soltu.DM.06G029960.1	arogenate dehydratase	-0.817615	3.66422	18.2414	1.95e-05	0.00102274	6.34311	6.55664	4.54615	5.10323	7.27668	6.25959	9.82933	11.8678	8.85586
Soltu.DM.10G000440.1	gibberellin 2-oxidase	-0.820064	1.61919	15.1888	9.73e-05	0.0035838	1.78302	2.20374	1.84434	2.00761	1.86501	1.46881	3.63876	3.02687	3.55526
Soltu.DM.10G005500.2	Cytochrome b561/ferric reductase transmembrane with DOMON related domain	-0.820646	2.01902	9.1535	0.00248242	0.0406764	1.63112	2.40484	2.1033	1.46054	1.98824	1.33588	2.88031	4.88111	2.86259
Soltu.DM.02G001480.1	oxidoreductase, zinc-binding dehydrogenase family protein	-0.823035	1.14009	10.4229	0.00124463	0.0249269	4.06537	3.83875	4.28361	8.92016	7.52404	8.74415	8.55203	5.43441	7.70088
Soltu.DM.02G024380.1	ferulic acid 5-hydroxylase	-0.823998	5.35088	47.9179	4.44e-12	1.43e-09	13.5844	15.2484	15.8605	15.6392	15.6081	16.706	28.7036	23.4406	26.2265
Soltu.DM.08G026500.1	Subtilase family protein	-0.824325	1.21136	12.9992	0.000311629	0.00891197	0.671371	0.714665	0.749153	0.81547	0.743838	0.698217	1.07968	1.47853	1.12035
Soltu.DM.12G023840.1	Protein JASON	-0.82475	1.3393	11.4338	0.000721209	0.0168231	0.97976	1.26967	0.869404	0.946366	1.39377	0.907077	1.87819	1.7579	1.85592
Soltu.DM.04G007210.1	alpha/beta-Hydrolases superfamily protein	-0.82525	4.10256	16.8465	4.05e-05	0.0018097	9.1542	12.4792	8.08012	10.0118	8.84695	8.78554	18.1353	13.9973	20.2485
Soltu.DM.07G021530.1	S-domain-2	-0.825352	1.19395	13.0144	0.000309098	0.00885863	0.599011	0.633398	0.61845	0.625112	0.764837	0.797698	0.931989	1.22661	1.05166
Soltu.DM.08G020150.1	cytochrome P450, family 707, subfamily A, polypeptide	-0.832593	0.608489	8.79173	0.00302599	0.0462487	0.639657	0.577739	0.70916	0.596497	0.341062	0.698497	1.36015	0.970912	1.09051
Soltu.DM.01G044000.1	Vacuolar iron transporter (VIT) family protein	-0.835569	1.96828	10.7388	0.00104914	0.0219804	2.93877	4.27857	3.05031	4.04214	3.44429	2.53854	6.83045	4.61877	6.81308
Soltu.DM.01G036450.1	pathogenesis-related	-0.839658	6.601	28.5242	9.25e-08	1.21e-05	62.5315	68.8099	78.0945	78.5235	102.219	99.0909	104.385	129.633	135.319
Soltu.DM.01G051840.1	Plant regulator RWP-RK family protein	-0.841819	2.74064	12.9048	0.000327736	0.00928302	1.45055	1.54885	1.48674	1.73973	1.91271	2.24173	3.89778	2.32651	1.81628
Soltu.DM.09G030440.1	Glycine-rich protein	-0.842814	7.85223	19.7532	8.81e-06	0.000553837	274.47	399.918	277.853	427.825	405.636	451.523	520.087	502.547	671.134
Soltu.DM.02G016530.1	IQ-domain	-0.84401	3.87926	15.1417	9.97e-05	0.00365577	8.0266	7.9524	7.47065	6.78414	10.1634	7.98981	9.93726	17.4435	14.0667
Soltu.DM.04G035740.1	cytochrome P450, family 722, subfamily A, polypeptide	-0.847113	2.08535	13.2171	0.000277405	0.00811019	2.96983	4.07718	2.81361	4.04014	2.82152	3.19978	7.50366	4.90224	5.32561
Soltu.DM.10G019340.1	PYR1-like	-0.85134	3.15538	23.204	1.46e-06	0.000124122	5.88293	7.56665	6.13563	7.2915	7.30947	5.36696	11.3869	11.9213	11.6375
Soltu.DM.02G015710.1	O-fucosyltransferase family protein	-0.854905	3.26883	15.4479	8.48e-05	0.00320572	2.79159	3.89951	3.43394	3.05312	3.32825	2.84011	4.91229	7.99421	5.12378
Soltu.DM.11G013630.1	12-oxophytodienoate reductase	-0.858759	4.97286	50.9536	9.46e-13	3.62e-10	16.2933	16.0187	14.6536	15.4376	17.4581	19.0122	28.3755	29.8413	26.1874
Soltu.DM.02G004200.1	WRKY family transcription factor	-0.861629	2.38411	11.206	0.000815344	0.0184266	1.74147	2.48518	2.70298	3.28615	2.32981	2.35807	4.22579	3.00678	5.19012
Soltu.DM.02G014910.1	Leucine-rich repeat transmembrane protein kinase	-0.862085	1.64675	12.4063	0.000427888	0.0116362	0.892399	1.01118	0.932128	0.93454	1.22692	1.11623	1.18725	1.98563	1.87485
Soltu.DM.04G031990.1	S-locus lectin protein kinase family protein	-0.862122	3.23385	19.098	1.24e-05	0.000722184	2.48822	2.91226	2.91588	2.32598	2.46215	3.05473	4.06069	4.71399	6.10782
Soltu.DM.01G048000.1	Protein of unknown function (DUF1645)	-0.862255	0.89231	10.2425	0.0013724	0.0268208	1.10874	1.50212	0.995241	1.14036	1.6123	1.09722	2.60028	1.97216	1.96897
Soltu.DM.07G020580.1	TRICHOME BIREFRINGENCE-LIKE	-0.862336	4.20447	32.4932	1.2e-08	2.01e-06	7.4609	9.54092	8.74807	9.31987	11.1359	9.49163	15.7075	16.994	13.5732
Soltu.DM.11G022620.1	FASCICLIN-like arabinogalactan-protein	-0.863245	3.09536	12.9378	0.000322021	0.00916878	6.45045	7.57387	6.2057	5.98304	7.3335	4.73856	11.2955	16.4665	8.66426
Soltu.DM.03G024780.1	Xanthine/uracil permease family protein	-0.864679	2.26008	12.1593	0.000488449	0.012835	2.24044	2.1218	1.84153	2.68467	1.48665	1.7577	4.77488	2.7548	3.79073
Soltu.DM.01G037340.1	Acyl-CoA N-acyltransferases (NAT) superfamily protein	-0.865052	0.835196	11.4915	0.000699157	0.0164359	2.07648	1.37535	1.46498	0.987171	1.40913	1.36049	3.03015	3.41447	2.53486
Soltu.DM.12G002490.1	hypothetical protein	-0.866695	3.85842	15.2219	9.56e-05	0.00353953	16.3323	22.0191	25.2935	26.7459	31.8597	23.5766	38.1167	29.2495	47.0856
Soltu.DM.03G024540.1	malate synthase	-0.866836	2.84203	8.92578	0.00281173	0.0441178	2.93024	2.89695	2.36463	2.93236	3.5125	2.4647	3.4918	3.88798	7.35084
Soltu.DM.01G003040.1	NDR1/HIN1-like	-0.867408	6.20987	21.6035	3.35e-06	0.000249541	37.4342	53.9605	34.4386	43.915	36.1108	38.7917	71.9995	73.0265	83.1155
Soltu.DM.07G025280.1	organic cation/carnitine transporter4	-0.867928	4.94959	17.8289	2.42e-05	0.00120348	14.9391	12.4382	13.6698	11.2646	17.6549	16.3638	22.3015	32.2823	19.4497
Soltu.DM.08G000220.1	Subtilase family protein	-0.869359	2.5858	19.1728	1.19e-05	0.000707658	2.07348	1.83097	2.09913	2.19356	3.06904	2.68876	2.84825	3.97799	3.96279
Soltu.DM.02G027750.1	BTB and TAZ domain protein	-0.869812	2.19153	12.9215	0.000324826	0.00923658	1.64033	2.19268	1.62017	2.98731	2.13088	1.91063	2.87242	3.01887	3.97722
Soltu.DM.03G021440.1	O-methyltransferase	-0.873011	5.55471	45.5953	1.45e-11	4.47e-09	20.5044	24.6379	26.5872	25.5536	25.4221	22.6466	41.8434	45.0086	42.8877
Soltu.DM.02G032910.3	Tetratricopeptide repeat (TPR)-like superfamily protein	-0.874247	4.80084	22.4262	2.18e-06	0.000171937	7.39213	8.29972	8.31559	7.1839	9.52212	6.84858	11.3028	16.9795	15.0776
Soltu.DM.10G013100.1	Concanavalin A-like lectin protein kinase family protein	-0.874984	1.67454	14.0838	0.000174841	0.00564748	0.859487	1.14115	0.779626	1.78215	1.22484	1.2952	1.87059	1.66335	1.53041
Soltu.DM.01G026800.1	Subtilase family protein	-0.875237	3.43151	23.3251	1.37e-06	0.000117009	3.56821	4.8085	4.10321	3.93547	3.69839	3.31612	8.61764	6.10386	8.01746
Soltu.DM.09G031730.1	Pollen Ole e 1 allergen and extensin family protein	-0.875934	11.4083	22.884	1.72e-06	0.000141626	568.115	603.507	457.748	495.738	663.076	455.03	874.974	1164.51	924.768
Soltu.DM.02G016880.1	O-methyltransferase family protein	-0.876424	1.65802	9.35562	0.00222303	0.0379971	1.18558	1.9769	2.02216	2.00106	1.67983	2.98763	2.85179	2.89832	3.57025
Soltu.DM.04G002100.1	conserved hypothetical protein	-0.876535	1.49015	10.5724	0.00114788	0.0234194	1.7031	1.76199	1.31079	2.14023	1.80117	1.75833	2.4982	2.29132	3.98866
Soltu.DM.03G013150.1	basic helix-loop-helix (bHLH) DNA-binding superfamily protein	-0.883642	1.68054	17.7161	2.56e-05	0.00126253	1.63028	1.69334	1.56095	2.28041	1.73851	1.5132	2.80384	2.93851	3.19111
Soltu.DM.09G021720.1	Peroxidase superfamily protein	-0.887055	3.613	13.9776	0.000185	0.00591619	6.79795	7.77347	6.60002	6.26058	10.7016	8.51293	9.361	15.8858	13.3496
Soltu.DM.02G021070.1	Protein kinase superfamily protein	-0.88708	1.71235	19.1832	1.19e-05	0.00070572	1.12015	1.28994	0.959618	1.32107	1.24881	1.38628	2.27676	1.8065	2.15721
Soltu.DM.09G000670.1	phosphate transporter 4;2	-0.887417	1.05798	11.172	0.000830416	0.0185948	0.786945	0.719034	0.525684	1.11432	0.665321	0.719442	1.20178	1.19795	1.38668
Soltu.DM.05G004820.1	proline-rich family protein	-0.890478	4.04062	29.0419	7.08e-08	9.66e-06	25.1842	30.6433	33.907	37.6906	30.1269	30.4066	52.4216	50.3071	61.207
Soltu.DM.05G011740.1	microtubule-associated protein 65-8	-0.891624	4.84431	22.0573	2.65e-06	0.00020251	8.23584	9.25187	9.05743	7.7261	10.4132	8.5101	12.4566	20.4699	15.6308
Soltu.DM.01G038150.1	Phosphoglycerate mutase family protein	-0.892119	2.55317	19.5423	9.84e-06	0.000601119	2.81596	4.39176	3.91066	3.77189	3.38066	4.46946	7.00347	6.43	6.88479
Soltu.DM.07G017240.3	terpene synthase	-0.892983	4.44864	9.68581	0.00185697	0.0333887	8.44306	9.66568	9.73275	11.0806	7.39729	6.4538	16.3162	11.1434	23.5102
Soltu.DM.01G026480.1	cytokinin oxidase/dehydrogenase	-0.895569	1.53337	16.4618	4.96e-05	0.00211867	1.09244	0.767429	1.40688	1.19851	1.14732	1.34757	1.89782	2.1303	1.91608
Soltu.DM.04G010660.1	O-methyltransferase	-0.897061	3.54767	22.1617	2.51e-06	0.000193151	8.26759	7.42627	5.49406	6.7778	5.10846	7.01083	14.3753	14.5228	10.4406
Soltu.DM.09G022980.1	Thioredoxin superfamily protein	-0.903263	1.42607	13.6599	0.000219078	0.00671169	2.51714	2.01829	2.71816	4.22682	2.76393	2.80478	4.048	5.26317	3.98964
Soltu.DM.05G002830.1	aluminum-activated malate transporter	-0.905035	3.9133	18.9131	1.37e-05	0.000779057	7.77779	6.21434	8.01128	13.0338	7.87159	12.8488	17.105	13.1759	10.6316
Soltu.DM.12G010130.1	conserved hypothetical protein	-0.90584	0.700717	9.26494	0.00233582	0.0391667	1.74808	1.29693	0.692152	1.16438	1.02891	1.31804	2.57696	2.25061	2.36523
Soltu.DM.07G022700.1	Arabidopsis thaliana gibberellin 2-oxidase	-0.906213	1.11603	9.15218	0.00248422	0.0406764	1.53404	1.27897	0.936588	0.922403	1.58727	0.676504	2.15863	2.47679	2.40293
Soltu.DM.01G000830.1	NAD(P)-binding Rossmann-fold superfamily protein	-0.906499	3.14734	26.3174	2.9e-07	3.27e-05	6.31877	6.39932	4.68179	4.68442	3.18416	4.4406	11.7966	10.9502	9.77698
Soltu.DM.01G044420.1	DA1	-0.908392	4.2113	35.9118	2.06e-09	4.29e-07	5.41628	6.25822	5.53268	6.50424	4.96697	7.01571	11.2607	10.045	10.722
Soltu.DM.11G010780.1	2-oxoglutarate (2OG) and Fe(II)-dependent oxygenase superfamily protein	-0.909287	1.91499	11.5758	0.000668173	0.0160141	2.78401	2.03422	1.84434	2.52238	1.95598	2.59604	3.9909	2.98236	5.56991
Soltu.DM.04G035260.1	conserved hypothetical protein	-0.909921	4.09983	24.9881	5.77e-07	5.74e-05	3.66371	4.61473	3.14987	4.25699	4.45958	3.56614	6.43466	8.21161	6.65178
Soltu.DM.08G024710.1	Oxidoreductase family protein	-0.912624	4.28754	23.7536	1.09e-06	9.95e-05	7.70595	9.9256	8.13804	7.09411	10.1339	6.95135	16.5114	13.9215	17.6857
Soltu.DM.09G003190.1	conserved hypothetical protein	-0.912832	3.73957	31.1713	2.36e-08	3.6e-06	8.14777	9.79302	7.04561	7.40845	8.4367	7.51248	14.2162	16.3763	16.0346
Soltu.DM.07G002220.1	cytochrome P450, family 94, subfamily B, polypeptide	-0.914007	3.6148	11.1969	0.00081932	0.018441	6.05964	7.53142	6.09405	5.33283	4.71237	6.21427	10.5782	8.32293	17.7169
Soltu.DM.06G009640.1	2-oxoglutarate (2OG) and Fe(II)-dependent oxygenase superfamily protein	-0.916203	3.72376	22.8503	1.75e-06	0.00014359	7.32403	7.70938	6.58587	7.3481	6.53277	5.0246	16.6531	10.4608	13.5642
Soltu.DM.08G027280.1	osmotin	-0.918563	2.48713	9.82442	0.0017221	0.031788	2.79632	3.26949	5.9069	5.04298	4.73476	4.47574	5.24647	7.24969	9.5055
Soltu.DM.01G038130.1	Phosphoglycerate mutase family protein	-0.920434	1.2759	9.99052	0.00157348	0.0298155	0.75153	1.62154	1.09409	1.64899	1.41666	1.82369	2.0367	1.98042	2.42538
Soltu.DM.03G035540.1	Integrase-type DNA-binding superfamily protein	-0.922566	2.90304	22.6272	1.97e-06	0.000158877	4.2676	5.69672	3.98492	4.80243	4.10679	3.66645	10.0086	7.54632	8.79723
Soltu.DM.10G001690.1	galacturonosyltransferase	-0.924295	3.87965	16.2964	5.42e-05	0.00228062	5.15291	5.4852	6.52274	5.8551	6.89851	5.49293	7.86478	14.9561	9.17994
Soltu.DM.09G000540.1	HXXXD-type acyl-transferase family protein	-0.92472	8.28144	15.5789	7.91e-05	0.00305472	133.514	150.678	96.5611	97.0776	137.759	77.5087	215.887	252.091	248.922
Soltu.DM.05G014640.1	Protein kinase superfamily protein	-0.927463	0.970906	10.9032	0.00095998	0.0206044	0.933527	1.23056	0.64844	0.871922	0.62372	1.0745	1.79883	1.65153	1.91172
Soltu.DM.01G044600.1	EXORDIUM like	-0.92866	8.98343	21.4902	3.56e-06	0.000262928	251.595	340.286	217.894	351.281	266.272	248.42	549.904	443.196	541.478
Soltu.DM.01G017170.1	CTP synthase family protein	-0.929037	5.31646	39.0038	4.23e-10	1e-07	14.1435	10.0851	11.9291	8.23204	11.6042	9.29926	25.1955	20.9948	21.9691
Soltu.DM.05G019270.1	cytochrome p450 78a9	-0.931265	1.45488	16.1272	5.92e-05	0.00243719	1.22684	1.49018	0.863414	0.626564	0.861258	0.900828	2.26212	2.34779	2.20375
Soltu.DM.02G008960.1	TRICHOME BIREFRINGENCE-LIKE	-0.931543	6.57597	20.3988	6.29e-06	0.000429843	40.1691	61.4222	40.7162	52.4054	43.0878	36.3033	84.1535	90.305	95.3787
Soltu.DM.05G022700.1	HXXXD-type acyl-transferase family protein	-0.932567	1.50292	8.86799	0.00290214	0.0449343	1.5926	1.41596	1.39195	1.10567	1.3027	0.543469	1.82084	3.15153	3.29963
Soltu.DM.02G034460.1	senescence-related gene	-0.934749	5.96742	15.8273	6.94e-05	0.0027976	29.3104	22.0072	24.0472	19.2153	25.585	16.8056	64.7167	32.6379	45.7037
Soltu.DM.12G009560.1	phloem protein 2-B10	-0.935004	1.09826	8.97247	0.00274078	0.0433476	1.46222	1.60623	1.61313	1.10559	1.14936	2.54613	3.55904	2.64309	2.69496
Soltu.DM.01G008060.1	hypothetical protein	-0.935649	2.13747	20.3905	6.31e-06	0.000430347	3.24787	3.18437	3.68261	3.79762	3.35578	5.41328	6.01349	6.6285	6.39516
Soltu.DM.10G003750.1	Protein of unknown function (DUF640)	-0.939486	0.198596	9.10895	0.00254362	0.0412464	0.92288	0.93774	0.837129	1.13904	1.00652	1.05816	1.29864	2.03555	1.74818
Soltu.DM.04G008810.1	myb domain protein	-0.940522	1.2673	10.2871	0.00133963	0.0263218	0.79263	1.57243	1.62627	1.30438	1.27611	1.08193	2.01826	2.81978	2.57391
Soltu.DM.07G013340.1	Bax inhibitor-1 family protein	-0.940532	0.960758	13.8928	0.000193538	0.006091	1.39024	0.941751	1.27213	1.62556	1.96845	1.35832	2.26517	2.23862	2.42557
Soltu.DM.09G016010.1	ILI1 binding bHLH	-0.942987	2.68429	18.9559	1.34e-05	0.00076581	4.65314	6.18842	4.90489	7.02511	4.7179	4.19546	11.053	10.6307	8.32908
Soltu.DM.04G025250.1	Thiamin diphosphate-binding fold (THDP-binding) superfamily protein	-0.944612	2.71	16.2866	5.44e-05	0.00228591	3.66189	2.10119	2.6052	2.05597	2.85045	2.3522	6.74922	4.01543	5.34524
Soltu.DM.02G023430.1	Peroxidase superfamily protein	-0.948256	3.94482	24.0913	9.19e-07	8.45e-05	10.5902	9.17439	7.30611	8.9838	9.10983	6.12422	17.4627	19.8667	14.5792
Soltu.DM.02G024620.1	Peroxidase superfamily protein	-0.949599	3.85204	29.1356	6.75e-08	9.26e-06	8.30351	11.0759	8.62736	7.38624	8.48495	6.51168	16.3611	20.3927	16.7614
Soltu.DM.04G034020.1	conserved hypothetical protein	-0.95017	1.31764	14.4024	0.000147611	0.00490763	2.93059	3.01748	2.12663	2.41134	2.89787	3.00815	6.818	5.08766	3.77488
Soltu.DM.02G011980.1	phloem protein 2-A10	-0.950924	0.692559	12.4595	0.000415872	0.0113804	1.40934	1.43203	1.29361	2.31926	1.53707	1.59395	2.36091	2.79336	2.76501
Soltu.DM.06G010280.1	TRICHOME BIREFRINGENCE-LIKE	-0.95217	4.63445	22.2168	2.44e-06	0.000188353	11.2555	12.558	10.1525	10.3119	12.5507	9.7346	17.6572	28.8366	18.5438
Soltu.DM.01G049680.1	SEC14-like	-0.958807	3.58839	30.8949	2.72e-08	4.1e-06	4.34824	4.85881	4.52292	3.94476	3.08047	3.1046	7.32146	10.3125	8.65909
Soltu.DM.10G028080.1	UDP-glycosyltransferase 73B4	-0.960963	4.192	14.1979	0.000164557	0.00537275	8.01093	12.7506	9.86662	9.49549	7.73902	8.19727	16.1338	16.063	26.6885
Soltu.DM.04G003170.1	Polyketide cyclase/dehydrase and lipid transport superfamily protein	-0.962127	1.96904	9.61052	0.00193466	0.0344641	2.18052	3.65516	1.95556	2.25031	2.68716	4.19719	4.09111	4.94356	6.02069
Soltu.DM.04G035650.1	conserved hypothetical protein	-0.964433	0.950005	15.6682	7.55e-05	0.00295565	5.11725	5.15013	5.52592	3.60906	5.95309	5.58798	10.6983	11.2348	8.30864
Soltu.DM.06G002800.1	SOS3-interacting protein	-0.964811	3.8402	23.5306	1.23e-06	0.000108122	6.46363	6.86111	5.47352	4.82493	6.84754	4.68121	11.5853	10.2724	14.5158
Soltu.DM.01G001980.1	hypothetical protein	-0.967033	2.67155	21.2663	4e-06	0.00029058	4.59982	6.16484	4.86034	6.10454	9.27819	9.07371	9.27981	10.2054	10.6808
Soltu.DM.09G027230.1	actin-related protein C2B	-0.967078	2.23462	11.2025	0.000816872	0.0184266	5.27267	4.20594	2.9799	5.43319	5.231	3.98195	7.02653	11.57	5.60064
Soltu.DM.08G024220.1	RING/U-box superfamily protein	-0.969266	0.667026	10.7031	0.00106956	0.0223121	1.05781	0.859871	1.01282	0.63828	1.12804	1.50165	2.24929	1.75613	1.73659
Soltu.DM.02G028770.1	alpha/beta-Hydrolases superfamily protein	-0.969595	1.98703	19.9775	7.84e-06	0.000505633	1.51156	2.11186	1.60677	2.2154	1.78593	1.57323	3.58931	3.73054	2.77381
Soltu.DM.07G023590.2	Curculin-like (mannose-binding) lectin family protein	-0.971779	2.58225	23.1484	1.5e-06	0.000126082	2.67672	3.76863	2.65811	2.85023	2.90022	2.66503	5.56367	6.9831	5.0704
Soltu.DM.05G020900.1	ethylene response factor	-0.973286	2.23793	22.6338	1.96e-06	0.000158877	2.90145	2.86849	4.56426	3.74236	4.16219	3.46806	6.25293	6.41632	7.13009
Soltu.DM.08G005070.1	NAC (No Apical Meristem) domain transcriptional regulator superfamily protein	-0.978062	1.9874	20.0335	7.61e-06	0.000493399	2.50387	2.95325	1.69228	1.55123	1.88478	1.41535	5.02938	4.86244	4.18498
Soltu.DM.05G003330.1	C2H2 and C2HC zinc fingers superfamily protein	-0.978834	1.19832	15.7175	7.35e-05	0.0029056	1.38363	1.14102	1.13683	1.88095	1.26845	1.1496	2.59597	2.65373	1.93722
Soltu.DM.07G013090.1	Protein of unknown function (DUF1423)	-0.979194	0.479438	12.4679	0.000414001	0.0113577	4.24623	2.8764	3.6377	2.56217	3.91067	3.40034	7.17013	8.0565	5.89854
Soltu.DM.07G013300.1	Riboflavin synthase-like superfamily protein	-0.983939	4.32038	8.87518	0.00289073	0.0448413	3.83616	4.80469	4.45039	3.66187	5.46046	3.94858	5.95799	13.7213	5.94946
Soltu.DM.03G024520.1	malate synthase	-0.98679	5.41706	35.0079	3.28e-09	6.57e-07	18.2461	15.108	11.4233	16.9907	18.2012	16.5443	27.6321	27.4963	32.7419
Soltu.DM.07G000930.1	Cellulose synthase family protein	-0.988693	7.31001	28.3098	1.03e-07	1.34e-05	28.7559	42.3733	34.1032	32.0129	33.2362	29.3619	58.466	84.5454	64.2586
Soltu.DM.10G019580.1	Plant protein of unknown function (DUF828)	-0.990715	1.45267	11.0596	0.000882271	0.0194171	1.15042	1.52471	0.945223	1.19352	2.03658	1.09239	1.92382	2.77586	2.41606
Soltu.DM.08G022550.1	conserved hypothetical protein	-0.99613	0.174375	8.72416	0.00314021	0.0473965	2.59033	1.59517	1.42402	3.10017	3.59556	3.47147	3.53454	4.69131	3.12248
Soltu.DM.06G003060.1	Protein phosphatase 2C family protein	-0.997176	1.78261	16.9644	3.81e-05	0.00171834	1.7992	1.87505	1.84126	1.63984	1.69056	1.48108	2.44087	4.21458	4.14222
Soltu.DM.05G022340.1	Peroxidase superfamily protein	-0.999429	5.39123	25.0918	5.47e-07	5.49e-05	24.9309	32.9661	22.6048	17.7163	21.8804	15.9839	44.6493	62.5767	52.4132
Soltu.DM.11G002250.1	elicitor-activated gene 3-2	-0.999591	2.89541	8.68105	0.00321536	0.0482304	3.21058	4.79204	2.63255	4.43272	4.23351	4.96176	4.33912	6.19478	10.4625
Soltu.DM.01G003570.1	TRICHOME BIREFRINGENCE-LIKE	-0.999903	1.46631	12.0894	0.000507081	0.0131817	1.21911	1.19286	1.3311	1.22602	0.820739	0.788891	2.11787	1.83117	3.46397
Soltu.DM.11G000760.1	Pollen Ole e 1 allergen and extensin family protein	-1.00722	2.22826	17.4857	2.89e-05	0.00138452	1.695	3.14828	2.43852	2.83434	1.98776	2.23902	4.46251	5.05739	4.86795
Soltu.DM.06G029790.1	WIP domain protein	-1.01363	1.36477	11.7231	0.000617287	0.01511	0.744675	1.21066	1.5386	1.47056	1.11898	1.30108	2.98062	1.69547	2.25697
Soltu.DM.10G029820.2	NAD(P)-binding Rossmann-fold superfamily protein	-1.01676	5.60864	27.6209	1.48e-07	1.82e-05	28.9305	28.801	35.1533	39.7668	31.4049	21.1842	68.4201	59.8763	57.7468
Soltu.DM.04G001300.1	proline-rich extensin-like receptor kinase	-1.01883	1.35932	19.0138	1.3e-05	0.000748781	0.885447	0.776215	0.734931	0.857131	0.934135	0.77731	1.33554	1.97645	1.47994
Soltu.DM.07G018580.2	S-locus lectin protein kinase family protein	-1.02075	0.665608	10.7567	0.00103902	0.0218525	0.556689	0.502802	0.533016	0.641274	0.458728	0.486318	0.905202	0.818572	1.51147
Soltu.DM.10G017830.1	Transmembrane amino acid transporter family protein	-1.0273	0.369074	9.33269	0.00225102	0.0383383	0.470374	0.606917	0.440213	0.368602	0.553718	0.611479	1.51289	0.796834	0.806152
Soltu.DM.08G022950.1	NAC domain containing protein	-1.02746	0.461612	12.2815	0.000457475	0.0122371	0.560283	0.546532	0.542105	0.590094	0.456259	0.562876	1.51374	0.861064	1.01887
Soltu.DM.01G002650.1	nuclear factor Y, subunit A10	-1.0279	3.45844	33.2938	7.92e-09	1.42e-06	5.5491	4.97898	4.30496	5.8075	3.92849	5.44828	11.2332	10.7709	8.1141
Soltu.DM.09G020300.1	Bifunctional inhibitor/lipid-transfer protein/seed storage 2S albumin superfamily protein	-1.02817	0.800662	14.8983	0.000113464	0.00401729	2.43922	1.95276	1.6762	0.912289	1.28984	0.423755	4.57649	4.02322	3.88544
Soltu.DM.05G022470.1	TRICHOME BIREFRINGENCE-LIKE	-1.03078	2.19569	18.343	1.84e-05	0.00098118	1.13099	1.9579	1.06865	1.16325	1.25633	1.0978	2.74088	3.06233	2.61848
Soltu.DM.11G022930.1	Nucleotide/sugar transporter family protein	-1.03086	1.96719	16.3407	5.29e-05	0.00223664	1.37724	2.07321	1.96645	2.05659	2.37363	1.55963	3.39748	4.5729	2.85042
Soltu.DM.10G008120.1	dehydroquinate dehydratase, putative / shikimate dehydrogenase, putative	-1.03932	3.58666	38.5684	5.29e-10	1.24e-07	3.53988	4.04406	4.33915	4.31391	6.01017	5.24455	7.71856	9.17596	7.2129
Soltu.DM.11G026760.1	Transmembrane proteins 14C	-1.04038	0.182165	9.1389	0.00250232	0.0407993	1.70178	0.733594	1.16944	1.90944	2.3622	2.53408	3.04777	2.64178	1.90487
Soltu.DM.09G022110.1	cellulose synthase A4	-1.04108	6.94163	27.3763	1.67e-07	2.03e-05	22.8169	32.9828	27.2203	24.5213	28.5612	23.1165	45.9678	70.5095	52.9238
Soltu.DM.08G006890.1	Protein of unknown function (DUF616)	-1.04394	1.46554	20.5082	5.94e-06	0.00040785	1.02761	1.13575	1.75796	1.78008	1.49432	1.56509	2.94275	2.4628	2.45882
Soltu.DM.01G031690.1	Plant invertase/pectin methylesterase inhibitor superfamily	-1.04445	6.49687	20.6957	5.38e-06	0.00037585	27.3593	46.9113	31.4779	36.7657	35.637	25.8743	64.7701	79.0199	73.2027
Soltu.DM.08G020120.1	Protein of unknown function (DUF1218)	-1.05011	0.172223	9.85939	0.00168967	0.0313898	0.585135	0.962616	0.821424	0.962919	1.03322	0.77588	1.4115	2.02214	1.26674
Soltu.DM.01G005820.1	F-box family protein	-1.05345	3.61355	13.0318	0.000306253	0.00879888	7.02373	9.93496	4.49065	6.82307	6.38919	6.14937	13.1199	11.9321	19.2245
Soltu.DM.03G030930.1	Acyl-CoA N-acyltransferases (NAT) superfamily protein	-1.05773	0.898537	10.1841	0.00141656	0.0273651	0.738182	1.07153	0.717421	1.47509	0.766745	0.834875	1.92908	1.23801	2.09746
Soltu.DM.08G028300.1	1-aminocyclopropane-1-carboxylic acid (acc) synthase	-1.05781	3.94534	13.1492	0.000287637	0.00836449	4.44908	9.47197	5.18873	5.15995	4.498	4.97401	11.5671	11.6973	16.2936
Soltu.DM.09G023650.1	Plant invertase/pectin methylesterase inhibitor superfamily	-1.05804	1.05914	9.10979	0.00254246	0.0412464	0.668478	0.993299	0.554204	0.993611	1.2543	0.777064	0.890079	1.77974	1.87898
Soltu.DM.04G034260.1	Protein of unknown function (DUF1645)	-1.06085	3.38853	14.9145	0.000112496	0.00399601	3.83043	6.90829	3.90976	5.13915	3.79619	3.59666	9.10924	8.81833	12.432
Soltu.DM.09G006000.1	FASCICLIN-like arabinogalactan-protein	-1.06536	4.04972	13.6209	0.000223686	0.00684234	8.44072	16.1357	9.13797	10.8298	10.1419	7.85021	18.4536	29.5698	22.1541
Soltu.DM.11G020640.1	xyloglucan endotransglucosylase/hydrolase	-1.06955	6.36202	32.779	1.03e-08	1.76e-06	37.4399	38.733	50.616	62.7623	37.298	48.8954	101.981	78.134	83.3846
Soltu.DM.11G007280.1	cytochrome P450, family 83, subfamily B, polypeptide	-1.07173	0.473754	13.2747	0.000269007	0.00790707	0.488577	0.489248	0.385373	0.769061	0.679584	0.603109	1.11595	0.755699	1.04621
Soltu.DM.12G029470.2	FAD/NAD(P)-binding oxidoreductase family protein	-1.07219	0.148764	8.77872	0.00304765	0.046482	0.558863	0.717299	0.44468	0.43564	0.427728	0.642391	0.993356	0.920828	1.72724
Soltu.DM.10G018780.1	lipid transfer protein	-1.07674	0.511689	8.98687	0.00271927	0.0432268	2.22398	1.26865	0.796316	1.44468	0.851065	1.72555	2.63536	3.58113	2.9933
Soltu.DM.12G006750.1	RING/U-box superfamily protein	-1.07822	0.62181	12.5251	0.000401522	0.0110991	0.535555	0.896293	0.904908	1.39976	0.824599	1.13524	1.47766	1.56902	1.73058
Soltu.DM.06G027670.1	Protein of unknown function (DUF674)	-1.07983	1.20453	13.5148	0.000236683	0.00715958	1.8486	1.22668	1.19774	2.60753	1.86526	1.35949	3.6807	2.41581	3.07294
Soltu.DM.02G014490.1	senescence-related gene	-1.07999	3.95046	28.0862	1.16e-07	1.47e-05	5.52626	9.25248	6.60344	5.71863	6.21133	5.66568	12.9945	16.8609	14.9023
Soltu.DM.08G017930.1	Pyridoxal phosphate (PLP)-dependent transferases superfamily protein	-1.08111	0.0919905	8.90496	0.00284398	0.0444958	0.400146	0.372707	0.415898	0.452715	0.618249	0.737361	0.703835	0.640583	1.18435
Soltu.DM.02G018310.1	oxidoreductase, zinc-binding dehydrogenase family protein	-1.08251	4.18932	27.336	1.71e-07	2.06e-05	8.81601	11.7893	8.19527	11.9726	7.84136	7.94459	22.1078	17.4171	21.1855
Soltu.DM.02G023320.1	conserved hypothetical protein	-1.08385	3.14788	17.0017	3.73e-05	0.00169694	8.53136	9.76952	5.52761	11.7832	9.2307	6.26621	19.246	13.9467	17.315
Soltu.DM.11G023290.1	GTP binding Elongation factor Tu family protein	-1.08486	4.34954	41.6627	1.08e-10	2.85e-08	9.06348	9.05256	8.06797	7.11283	5.35531	7.29648	15.6396	21.8721	17.3774
Soltu.DM.02G033310.1	WEB family protein At4g27595, chloroplastic	-1.08513	10.2914	18.0221	2.18e-05	0.00111267	63.1783	108.519	64.0821	63.8422	71.6003	52.4401	146.347	148.008	202.596
Soltu.DM.04G037400.1	Transmembrane amino acid transporter family protein	-1.08927	0.916248	14.5052	0.000139773	0.00468992	0.615423	0.803998	0.863942	0.578721	0.671198	0.816041	1.81447	1.12596	1.87356
Soltu.DM.10G014940.1	S-adenosyl-L-methionine-dependent methyltransferases superfamily protein	-1.09156	5.21973	43.2338	4.86e-11	1.34e-08	22.2862	29.8051	21.3963	20.4602	26.4683	23.5929	48.536	56.9003	50.0211
Soltu.DM.04G022790.1	cytochrome P450, family 71, subfamily B, polypeptide	-1.09891	1.21277	23.1467	1.5e-06	0.000126082	0.844391	0.958471	0.931539	1.27689	0.962399	0.946985	2.22652	1.68869	1.9021
Soltu.DM.02G015410.1	cellulose synthase family protein	-1.09945	6.34234	45.2441	1.74e-11	5.2e-09	15.521	20.0559	18.2041	16.3327	17.5623	15.6691	34.5948	47.2015	32.4814
Soltu.DM.12G022690.1	Leucine-rich repeat transmembrane protein kinase	-1.10127	3.67122	51.815	6.1e-13	2.42e-10	2.36281	2.54784	2.95245	2.87656	3.85665	3.34367	5.99376	5.74674	4.88681
Soltu.DM.06G019560.1	SPFH/Band 7/PHB domain-containing membrane-associated protein family	-1.10149	3.23664	17.4967	2.88e-05	0.00138244	2.81669	5.64653	3.11582	4.44682	3.46324	4.35112	7.90556	7.52749	9.28299
Soltu.DM.11G003750.1	ROP-interactive CRIB motif-containing protein	-1.10263	1.61529	20.5053	5.95e-06	0.00040785	2.74054	2.51518	1.73745	2.10948	3.27816	2.46168	5.05888	5.84966	4.10279
Soltu.DM.05G021360.1	white-brown complex homolog protein	-1.10304	3.29793	14.0025	0.000182565	0.00585551	2.18653	4.83473	3.58628	4.03953	3.59954	4.84291	6.57931	6.42834	9.53411
Soltu.DM.01G033160.1	NAD(P)-binding Rossmann-fold superfamily protein	-1.10455	0.7263	13.8761	0.000195263	0.00612761	3.80139	2.12064	2.19737	5.15175	4.55236	4.02898	7.55173	5.72756	4.65935
Soltu.DM.03G012640.1	Lipase/lipooxygenase, PLAT/LH2 family protein	-1.10602	1.97928	13.8397	0.000199082	0.00621169	2.01137	3.39113	3.44624	2.94221	5.71977	3.22138	5.36712	6.67842	6.60411
Soltu.DM.10G002840.1	Protein of unknown function (DUF640)	-1.1064	1.0806	17.4593	2.94e-05	0.00140086	1.99573	1.35191	1.0444	1.45264	1.06039	1.25729	2.8083	3.22221	3.56233
Soltu.DM.04G010240.1	NB-ARC domain-containing disease resistance protein	-1.11101	0.414943	8.91769	0.00282422	0.0442502	0.242724	0.474995	0.224248	0.377244	0.274526	0.265051	0.9867	0.498904	0.561956
Soltu.DM.09G000340.1	Polyketide cyclase/dehydrase and lipid transport superfamily protein	-1.11324	4.49732	25.9763	3.46e-07	3.72e-05	20.5718	25.1198	14.7828	28.226	27.273	25.1481	38.6972	37.5614	53.5435
Soltu.DM.06G028330.1	response to low sulfur	-1.11332	2.4229	14.4082	0.000147163	0.00490021	5.57812	7.9771	4.40392	4.58978	5.58795	7.58021	9.768	12.0829	16.6715
Soltu.DM.09G030800.1	NAD(P)-linked oxidoreductase superfamily protein	-1.12664	3.75304	31.206	2.32e-08	3.6e-06	5.66427	8.49874	6.12234	6.14162	5.85045	4.13318	13.9049	15.3672	14.6404
Soltu.DM.03G015500.1	Plant invertase/pectin methylesterase inhibitor superfamily protein	-1.13002	4.29569	21.4707	3.59e-06	0.000264721	20.002	15.5197	16.3034	10.0884	16.3326	7.52497	44.916	32.156	35.5157
Soltu.DM.09G022950.1	Thioredoxin superfamily protein	-1.13145	1.76352	16.6732	4.44e-05	0.00194073	2.36054	2.10781	2.51429	5.47373	6.08511	6.32703	3.32165	7.09979	4.47148
Soltu.DM.05G021350.1	white-brown complex homolog protein	-1.13462	3.07197	11.8238	0.00058478	0.0145761	2.03999	4.32819	2.41489	1.93191	2.99448	3.46756	5.30788	5.88797	7.94729
Soltu.DM.08G028250.1	myb domain protein	-1.13564	1.88499	16.033	6.22e-05	0.00253295	2.00869	2.76527	2.10613	2.34589	1.08359	1.48589	4.01186	6.45436	4.41869
Soltu.DM.09G015240.1	Protein of unknown function (DUF707)	-1.13668	3.18002	22.4881	2.11e-06	0.000167091	1.8644	1.50918	2.00316	2.62431	2.19962	1.99749	2.794	5.42287	3.37618
Soltu.DM.04G027640.1	Peroxidase superfamily protein	-1.13688	1.54748	23.6656	1.15e-06	0.000102516	1.24012	1.64105	1.70042	1.70856	1.46784	1.25972	3.89591	2.66755	3.38709
Soltu.DM.03G024530.1	malate synthase	-1.13699	-0.0708068	10.8969	0.000963263	0.020617	0.400833	0.257234	0.287044	0.347171	0.368135	0.345557	0.514558	0.750507	0.839208
Soltu.DM.07G004480.1	terpene synthase	-1.14054	-0.366726	9.25289	0.00235124	0.0393269	0.311645	0.259826	0.289937	0.433954	0.278883	0.261779	0.674667	0.750489	0.454106
Soltu.DM.12G019150.1	AAA-ATPase	-1.14108	2.63105	27.3777	1.67e-07	2.03e-05	2.84713	3.07842	2.60742	3.96452	3.30421	3.67703	7.65317	4.32415	6.84522
Soltu.DM.12G021840.1	conserved hypothetical protein	-1.14157	2.39092	32.0439	1.51e-08	2.44e-06	9.34936	13.4785	12.1411	10.0598	9.23802	11.2565	22.0391	25.926	27.7005
Soltu.DM.11G023080.1	hypothetical protein	-1.14162	0.103336	9.66835	0.00187469	0.0335966	0.697038	0.745538	0.277312	0.724465	0.80022	0.961461	0.963633	1.67054	1.18138
Soltu.DM.07G020270.1	NAC domain containing protein	-1.14429	1.66545	20.2067	6.95e-06	0.000459389	1.11024	1.46747	1.84222	1.82705	1.77199	1.59678	2.74352	4.08455	2.61604
Soltu.DM.01G026670.1	serine carboxypeptidase-like	-1.14519	0.186562	11.1871	0.000823669	0.0184884	0.398198	0.436721	0.200666	0.530471	0.22059	0.414121	0.889407	0.72853	0.718372
Soltu.DM.05G024180.1	hypothetical protein	-1.14653	1.8244	17.9461	2.27e-05	0.00114466	3.34228	3.8315	3.10946	5.71172	8.22504	3.93048	7.47674	8.14018	6.93992
Soltu.DM.08G013960.1	hypothetical protein	-1.15004	1.00733	10.1144	0.00147114	0.02817	2.35484	4.626	4.45008	7.75042	4.45165	4.24291	7.95271	6.03168	10.9287
Soltu.DM.07G006210.1	Organ specific protein domain containing protein	-1.15175	1.25851	8.82631	0.00296918	0.0456939	2.04929	2.14539	1.97153	3.14245	0.88046	1.27148	5.67996	2.98241	5.02881
Soltu.DM.10G026020.1	myb domain protein	-1.15638	1.67216	9.7969	0.00174806	0.032038	1.19425	2.58876	1.08329	1.4849	0.926212	1.01431	3.83403	2.49248	4.52445
Soltu.DM.01G029240.1	xyloglucan endotransglucosylase/hydrolase	-1.15681	6.07053	12.4524	0.00041746	0.0113953	22.5679	46.6549	37.2669	38.7348	25.2251	23.273	74.1386	61.7921	99.6045
Soltu.DM.09G027720.2	MLP-like protein	-1.15973	3.6193	9.94547	0.00161246	0.0303349	9.70895	12.2236	10.3043	9.11841	8.12882	14.9393	14.72	19.2584	36.6897
Soltu.DM.07G025450.1	galacturonosyltransferase	-1.16082	2.36125	26.7991	2.26e-07	2.67e-05	1.72807	1.55231	1.84579	1.42188	2.21245	1.53834	3.77083	4.70424	2.81086
Soltu.DM.06G030590.1	FASCICLIN-like arabinogalactan-protein	-1.16426	4.78668	11.8544	0.000575267	0.0144214	18.4167	19.9703	13.9212	13.5403	20.6204	13.5347	24.8313	59.5884	31.6362
Soltu.DM.12G011650.1	O-Glycosyl hydrolases family 17 protein	-1.16556	2.30698	22.3276	2.3e-06	0.000180343	2.72738	1.89572	1.50589	2.45879	1.82784	2.04594	3.51524	5.36598	4.80696
Soltu.DM.02G016690.1	RAC-like	-1.16591	2.89681	15.2768	9.29e-05	0.00347352	5.44879	5.50723	5.36092	6.26247	7.48329	5.61946	9.08717	19.0764	7.94587
Soltu.DM.06G027890.1	conserved hypothetical protein	-1.16656	0.706005	10.9747	0.000923654	0.0200646	1.20953	1.63868	1.09715	1.67198	1.05532	1.58495	1.63392	3.58002	3.48258
Soltu.DM.08G009890.1	conserved hypothetical protein	-1.1756	1.43061	19.1213	1.23e-05	0.000719187	1.05868	1.03758	1.25998	1.07498	0.622353	1.05768	2.83155	1.76293	2.94413
Soltu.DM.11G007510.1	5'-nucleotidases;magnesium ion binding	-1.17756	0.36736	13.8545	0.000197527	0.00617783	0.588862	0.381552	0.658006	0.674123	0.335076	0.726903	1.05679	1.27514	1.30945
Soltu.DM.02G022910.1	AMP-dependent synthetase and ligase family protein	-1.17778	0.794687	11.6084	0.000656543	0.0158223	0.465396	0.964324	0.869139	0.67577	1.07486	1.22568	1.64363	1.32452	2.12617
Soltu.DM.05G003030.1	endonuclease	-1.18018	1.45446	19.6985	9.07e-06	0.000565019	1.47212	1.76779	1.61859	2.14728	1.31362	1.35179	3.45251	2.90419	4.56314
Soltu.DM.11G004760.1	terpene synthase	-1.18261	0.863742	19.1064	1.24e-05	0.000722184	0.737598	0.571028	0.637202	0.797651	0.796784	0.460256	1.81882	1.34949	1.27744
Soltu.DM.05G002870.1	Regulator of Vps4 activity in the MVB pathway protein	-1.18414	2.19519	12.5688	0.000392233	0.0108837	1.36326	2.66446	1.58797	2.16988	1.07246	1.63509	4.06727	3.1484	5.46109
Soltu.DM.08G027370.1	Remorin family protein	-1.18546	2.63825	20.0703	7.46e-06	0.000485997	3.33719	6.36542	4.18219	5.4918	6.00221	4.74701	8.07374	12.4969	10.5636
Soltu.DM.04G027770.1	homolog of carrot EP3-3 chitinase	-1.18712	1.63643	13.9731	0.000185445	0.00592174	1.60884	2.12776	2.1427	1.76504	2.28383	3.38818	3.95282	3.16152	6.09513
Soltu.DM.09G026120.1	Signal transduction histidine kinase, hybrid-type, ethylene sensor	-1.18957	1.93976	9.7201	0.00182264	0.0329592	1.0801	1.10858	1.03912	0.942587	2.02281	0.571857	1.87297	2.91094	2.47999
Soltu.DM.09G009100.1	PYR1-like	-1.19284	-0.0531418	12.0151	0.000527719	0.0136369	0.505248	0.440043	0.709276	0.712674	0.629757	0.551724	1.08337	1.07845	1.57233
Soltu.DM.01G023600.1	methionine sulfoxide reductase B5	-1.1943	0.524984	18.4013	1.79e-05	0.000963612	1.57558	1.58118	1.23509	0.768243	1.52744	1.27445	3.7225	3.6537	2.65293
Soltu.DM.07G004240.1	purple acid phosphatase	-1.19481	5.91202	55.1221	1.13e-13	5.49e-11	18.4494	23.7936	16.306	14.5966	17.6708	15.4198	42.5364	45.3629	45.2308
Soltu.DM.04G017800.1	Pleckstrin homology (PH) and lipid-binding START domains-containing protein	-1.19662	0.592097	15.1597	9.88e-05	0.00363348	0.592372	0.64968	0.597034	0.974828	1.31262	0.83168	1.16434	1.72603	1.22897
Soltu.DM.12G008750.1	conserved hypothetical protein	-1.19836	0.277695	11.2947	0.000777279	0.0177196	2.08509	2.28681	1.95139	2.45093	1.44385	1.30108	3.72577	3.81481	6.959
Soltu.DM.04G026390.1	hypothetical protein	-1.19927	10.2814	17.5875	2.74e-05	0.00132989	505.216	689.732	414.594	446.357	604.924	510.225	779.795	1436.55	1437.64
Soltu.DM.03G013650.1	Calcium-dependent lipid-binding (CaLB domain) plant phosphoribosyltransferase family protein	-1.20889	-0.350428	9.30006	0.00229147	0.0387118	0.197109	0.367185	0.260742	0.405462	0.394117	0.403576	0.647181	0.455789	0.793424
Soltu.DM.04G025090.1	cytochrome P450, family 71, subfamily B, polypeptide	-1.20902	1.13235	11.1985	0.000818631	0.018441	0.810132	1.35085	1.22476	2.25615	0.815587	1.0888	3.33225	2.12828	2.3019
Soltu.DM.11G002350.1	geranylgeranyl pyrophosphate synthase	-1.21113	3.7572	10.3427	0.00129988	0.0257731	3.53111	9.00091	6.08967	4.64873	7.87341	5.34117	9.96217	17.903	14.9136
Soltu.DM.09G006300.1	Nucleotide-diphospho-sugar transferases superfamily protein	-1.21754	2.91813	21.186	4.17e-06	0.000299028	2.99863	3.27735	2.93334	4.27117	3.92081	3.9899	4.91689	10.578	5.58473
Soltu.DM.02G019820.1	methylesterase PCR A	-1.21849	3.60097	11.557	0.000674953	0.0160669	4.27351	6.57138	2.42277	5.59095	3.57329	5.10995	12.3477	7.20621	11.4141
Soltu.DM.01G045930.1	CAP (Cysteine-rich secretory proteins, Antigen 5, and Pathogenesis-related 1 protein) superfamily protein	-1.22013	2.06207	23.6746	1.14e-06	0.000102516	1.94508	2.58029	3.73698	3.46762	3.35881	4.071	4.94185	7.09259	6.60136
Soltu.DM.01G039710.1	phloem protein 2-B15	-1.22431	-0.289056	9.85783	0.00169111	0.0313898	0.290077	0.235798	0.394686	0.429625	0.717096	0.570169	0.816367	0.743002	0.549481
Soltu.DM.03G013340.1	PYR1-like	-1.22725	2.86936	40.2269	2.26e-10	5.73e-08	4.34105	5.04851	5.16894	5.43686	4.35739	5.20182	9.65832	13.9399	9.82403
Soltu.DM.09G011140.1	WRKY DNA-binding protein	-1.22945	4.22054	8.61344	0.00333691	0.0497406	11.7396	14.0161	10.0387	10.6859	8.42898	16.1045	34.8284	11.9548	36.6229
Soltu.DM.12G028730.1	xyloglucan endotransglucosylase/hydrolase	-1.22964	4.56649	9.73358	0.00180931	0.0328295	18.4078	17.4016	10.838	11.7975	21.3384	9.98936	21.927	49.7849	36.2836
Soltu.DM.02G008070.1	Protein of unknown function (DUF579)	-1.23255	2.54169	24.7001	6.7e-07	6.44e-05	2.41728	3.59444	2.54029	3.49284	3.77234	2.7684	5.91803	8.7253	5.19321
Soltu.DM.04G009970.1	microtubule-associated proteins 70-5	-1.23264	3.14442	54.2944	1.73e-13	8.01e-11	2.9333	3.97404	3.35057	3.61141	2.71729	2.96586	8.43866	7.85345	7.53205
Soltu.DM.07G012010.1	carboxyesterase	-1.23363	3.58989	18.1876	2e-05	0.00104951	6.34339	10.6214	4.96711	5.24622	4.35201	5.36391	16.9673	13.3779	21.0743
Soltu.DM.02G026270.1	Zinc finger C-x8-C-x5-C-x3-H type family protein	-1.2356	1.71711	11.4734	0.000706006	0.0165673	1.38854	1.21162	1.28087	1.12315	1.60849	1.33637	2.03116	5.12391	1.8278
Soltu.DM.12G029590.1	FAD/NAD(P)-binding oxidoreductase family protein	-1.2358	3.45991	29.4088	5.86e-08	8.25e-06	4.90179	6.8234	3.62384	4.43217	5.32645	5.41151	10.2579	13.6822	11.9892
Soltu.DM.02G028360.1	Protein of unknown function (DUF579)	-1.2387	3.13938	40.0573	2.47e-10	6.11e-08	4.62639	5.74912	4.14828	4.62051	5.19646	4.80807	10.4161	14.0747	9.42841
Soltu.DM.10G015840.1	NmrA-like negative transcriptional regulator family protein	-1.24542	-0.365806	10.3602	0.00128763	0.0256233	0.439427	0.198445	0.258349	0.200871	0.390501	0.133291	0.732849	0.764259	0.693657
Soltu.DM.01G000790.1	PLANT CADMIUM RESISTANCE	-1.24576	3.43065	58.6627	1.87e-14	1.05e-11	9.03989	7.8508	8.90077	10.0701	9.70748	6.73283	22.0924	19.5925	18.968
Soltu.DM.01G024120.1	Eukaryotic aspartyl protease family protein	-1.24972	1.09617	15.764	7.18e-05	0.0028558	1.07153	1.08879	0.60748	1.14618	1.32446	0.789817	1.70885	2.05846	2.84167
Soltu.DM.03G006210.1	DUF4228 domain containing protein	-1.25097	0.0811836	13.0933	0.000296352	0.00855913	1.73145	1.23462	1.10216	1.19972	2.65035	2.08975	2.90661	3.63094	3.27983
Soltu.DM.12G006670.1	cysteine-rich RLK (RECEPTOR-like protein kinase)	-1.2523	0.730156	16.3826	5.18e-05	0.00220048	0.428969	0.553494	0.710281	0.437002	0.742613	0.602266	0.958138	1.39525	1.54777
Soltu.DM.08G025560.1	myb domain protein	-1.25256	0.403652	16.6355	4.53e-05	0.0019718	0.620713	0.694693	0.326399	0.666175	0.706401	0.618871	1.11395	1.53613	1.27804
Soltu.DM.11G008240.1	plant glycogenin-like starch initiation protein	-1.25412	3.28123	35.2977	2.83e-09	5.71e-07	2.67022	3.80555	2.38541	2.1115	2.95004	2.97265	6.27862	7.52541	7.16016
Soltu.DM.09G001740.1	conserved hypothetical protein	-1.25746	0.531619	13.5444	0.000232984	0.00706423	1.42321	2.10346	0.880206	2.23563	1.22294	1.76605	4.49085	2.76167	3.43119
Soltu.DM.10G029760.1	NAD(P)-binding Rossmann-fold superfamily protein	-1.26197	-0.28284	9.98644	0.00157697	0.0298298	0.979037	0.918278	0.910838	0.867535	1.64272	0.575667	2.82596	2.46483	1.42658
Soltu.DM.01G030430.1	SPFH/Band 7/PHB domain-containing membrane-associated protein family	-1.26268	-0.137988	11.5179	0.000689275	0.0162696	0.398896	0.270213	0.301527	0.574383	0.36254	0.381141	0.514534	0.922397	0.897292
Soltu.DM.10G018010.1	basic chitinase	-1.26402	0.712	9.07555	0.00259049	0.0417272	0.891774	0.624919	0.464892	1.31572	0.581321	1.91403	1.26929	2.1004	1.398
Soltu.DM.12G026780.1	receptor like protein	-1.26716	-0.382248	11.4203	0.000726459	0.0169094	0.236818	0.320841	0.227832	0.248001	0.313067	0.141056	0.727068	0.520805	0.652502
Soltu.DM.03G024110.1	kunitz trypsin inhibitor	-1.27677	5.58362	18.4969	1.7e-05	0.00093023	24.9365	30.6579	43.0235	27.7129	47.0934	27.2303	60.0016	77.8817	96.6195
Soltu.DM.10G021940.1	NAD(P)-binding Rossmann-fold superfamily protein	-1.27692	2.62727	24.7453	6.54e-07	6.31e-05	3.29262	4.32429	2.4381	4.14677	4.20174	4.10914	7.37534	6.26312	10.6285
Soltu.DM.11G000260.1	microtubule-associated proteins 70-1	-1.28127	4.62394	25.5001	4.42e-07	4.62e-05	6.67596	11.012	8.29374	10.0568	6.59909	6.62933	20.5857	16.7611	25.292
Soltu.DM.11G026360.1	Leucine-rich repeat transmembrane protein kinase protein	-1.28626	0.492715	14.3958	0.00014813	0.00491739	0.272454	0.395488	0.529583	0.640515	0.622593	0.595034	0.87631	1.27388	0.626693
Soltu.DM.12G029950.1	IQ-domain	-1.28891	4.52334	48.6305	3.09e-12	1.05e-09	10.4975	13.733	9.91318	11.9787	14.2154	12.1857	28.3863	33.1288	21.4804
Soltu.DM.03G026390.1	Protein of unknown function (DUF1645)	-1.28896	0.814196	17.9242	2.3e-05	0.0011526	0.431372	0.859446	0.920682	0.70988	0.922483	0.775851	2.14238	1.48044	1.63426
Soltu.DM.12G029500.1	FAD/NAD(P)-binding oxidoreductase family protein	-1.29051	2.48734	27.1081	1.92e-07	2.31e-05	2.61221	3.04356	1.69814	2.10638	2.46909	2.8525	4.99907	7.58303	5.29458
Soltu.DM.08G000970.1	ethylene responsive element binding factor	-1.2944	1.07346	13.41	0.00025029	0.00749838	1.26409	1.97207	1.15822	0.819484	1.39258	0.585611	2.37169	4.19719	4.06342
Soltu.DM.01G024970.1	conserved hypothetical protein	-1.29502	3.70416	27.9103	1.27e-07	1.58e-05	6.86867	11.2702	7.09579	9.23104	8.379	7.54217	15.3213	23.4035	22.5525
Soltu.DM.10G020130.1	conserved hypothetical protein	-1.30002	2.91196	41.7956	1.01e-10	2.73e-08	14.5653	16.3178	18.844	25.1216	22.8097	19.4226	47.0349	45.0401	28.6517
Soltu.DM.06G031140.1	Domain of unknown function (DUF966)	-1.30106	2.40396	13.776	0.00020595	0.00640765	1.66814	2.91508	1.90057	3.26236	1.96874	1.53119	4.672	3.92187	7.23571
Soltu.DM.09G017200.1	cytochrome P450, family 82, subfamily G, polypeptide	-1.30148	2.41374	28.1566	1.12e-07	1.43e-05	1.946	2.25562	1.60174	2.38401	1.35202	2.21945	4.66529	3.84604	5.73413
Soltu.DM.05G018810.1	Peroxidase superfamily protein	-1.30224	3.65736	41.7081	1.06e-10	2.82e-08	6.79651	7.51172	4.77697	5.7885	7.6292	5.24076	16.4989	17.2219	13.2132
Soltu.DM.02G028980.1	PLANT CADMIUM RESISTANCE	-1.30255	-0.170687	9.97642	0.00158558	0.0298889	0.548654	0.247772	0.829458	0.752403	0.997296	0.948612	1.88721	1.36628	0.692862
Soltu.DM.05G024230.1	hypothetical protein	-1.3099	1.38474	16.5276	4.79e-05	0.00205849	1.42935	1.2103	1.6747	1.35251	2.44226	1.99006	2.07836	3.91537	4.46747
Soltu.DM.02G018790.1	hypothetical protein	-1.30999	1.15719	10.4917	0.0011991	0.0241928	1.36816	3.30422	2.15832	2.93673	1.98954	1.42906	4.01784	4.6556	8.00032
Soltu.DM.06G026840.1	myb domain protein	-1.3111	0.154272	12.3175	0.000448727	0.0120628	0.413929	0.640905	0.402287	0.583865	0.730907	0.548863	0.887562	1.72499	0.896102
Soltu.DM.05G001590.1	Armadillo/beta-catenin-like repeat family protein	-1.31696	-0.212027	10.2137	0.001394	0.0270731	0.047931	0.194811	0.217387	0.177473	0.24395	0.18319	0.359714	0.375132	0.340477
Soltu.DM.06G010640.1	BTB/POZ domain-containing protein	-1.32237	1.05323	19.3852	1.07e-05	0.000649009	0.926588	1.6416	1.18531	1.23159	0.881004	1.24532	2.27339	3.70204	3.17286
Soltu.DM.12G024480.1	Terpenoid cyclases/Protein prenyltransferases superfamily protein	-1.32564	-0.422926	11.6285	0.000649472	0.0157214	0.39716	0.484266	0.540385	0.130716	0.577539	0.346955	0.894185	1.35638	1.20372
Soltu.DM.04G033770.1	plant glycogenin-like starch initiation protein	-1.32606	3.09354	16.5511	4.74e-05	0.00203719	1.61816	3.88217	1.88572	2.24682	2.00992	2.26398	4.74375	7.12378	6.54551
Soltu.DM.03G029040.1	COBRA-like extracellular glycosyl-phosphatidyl inositol-anchored protein family	-1.33018	3.89692	59.5293	1.2e-14	7.51e-12	5.52808	6.02964	6.37427	6.09049	5.07532	4.98786	15.4698	17.8661	11.2259
Soltu.DM.07G020310.1	Thioredoxin superfamily protein	-1.33135	2.85251	33.6441	6.62e-09	1.23e-06	5.52243	7.11141	6.28229	6.4785	7.23545	9.37402	16.619	11.5153	19.0575
Soltu.DM.02G019440.1	hypothetical protein	-1.33441	-0.295934	13.4242	0.000248395	0.00747241	1.26965	0.860061	0.599831	1.30586	1.03854	0.866525	2.53101	2.25838	2.40505
Soltu.DM.08G026760.1	AGAMOUS-like	-1.33445	0.754806	11.8909	0.000564076	0.0142886	1.45784	1.22591	0.683989	1.2409	3.28957	1.81152	3.11247	2.21757	3.33287
Soltu.DM.06G026960.1	BTB and TAZ domain protein	-1.33783	4.9258	62.1448	3.19e-15	2.25e-12	17.7986	12.9436	11.159	14.3471	14.8246	14.1131	34.5959	40.944	29.5997
Soltu.DM.09G007590.1	Plant protein of unknown function (DUF828)	-1.33848	4.1448	63.2867	1.79e-15	1.3e-12	5.8152	8.78363	7.78137	6.96349	6.83701	6.51226	17.5961	18.9093	19.3592
Soltu.DM.03G036860.1	Plant protein of unknown function (DUF936)	-1.33848	2.85869	37.7376	8.09e-10	1.82e-07	1.69423	2.66556	2.3961	1.82874	2.59616	1.81029	5.0928	6.35125	5.34885
Soltu.DM.04G001700.1	Putative late blight resistance protein homolog R1B-8	-1.34134	-0.255396	9.96789	0.00159294	0.0300017	0.306446	0.518967	0.405376	0.819484	0.334219	1.00391	1.29365	0.981162	0.798172
Soltu.DM.11G000840.1	Protein of unknown function (DUF506)	-1.34187	1.29586	11.1275	0.00085057	0.0188526	1.10955	1.97792	0.794568	0.720755	1.2738	0.478269	3.94436	2.24368	3.70576
Soltu.DM.02G016210.1	Cysteine proteinases superfamily protein	-1.34348	0.193684	18.0837	2.11e-05	0.00108997	0.428202	0.455816	0.601118	0.603998	0.711634	0.868384	1.26248	1.34923	1.04288
Soltu.DM.02G004770.1	Disease resistance protein (CC-NBS-LRR class) family	-1.34707	1.5229	22.267	2.37e-06	0.000184142	0.624275	0.898629	0.511215	0.620678	0.340426	0.298244	1.92771	1.42505	1.82308
Soltu.DM.10G024830.1	Duplicated homeodomain-like superfamily protein	-1.35097	1.59709	16.1621	5.81e-05	0.00240309	1.40354	1.60127	0.632839	1.21564	1.50388	0.994873	2.35613	2.8732	4.05796
Soltu.DM.07G003640.1	Tetratricopeptide repeat (TPR)-like superfamily protein	-1.36213	3.23211	77.4319	1.37e-18	1.43e-15	5.03953	4.94752	6.18337	7.93266	6.63799	5.90188	14.2513	13.4591	13.2125
Soltu.DM.12G029540.1	Glycosyl hydrolase superfamily protein	-1.36586	1.21896	18.4969	1.7e-05	0.00093023	1.74113	0.845638	1.34096	0.648739	1.57647	0.753342	4.12963	2.99185	3.04924
Soltu.DM.10G014340.1	MLP-like protein	-1.36739	-0.0401306	11.0907	0.000867598	0.0191521	0.616658	0.835449	0.762763	0.830286	0.815205	1.71406	2.41914	1.19659	2.12384
Soltu.DM.09G026600.1	RmlC-like cupins superfamily protein	-1.37091	2.49768	44.0445	3.21e-11	9.33e-09	2.86545	3.55406	4.45404	5.31323	4.34293	3.52568	10.2223	9.30367	8.0272
Soltu.DM.09G030400.1	hypothetical protein	-1.37193	0.119714	13.9064	0.000192143	0.0060646	1.01884	1.29913	0.362421	0.887633	1.30727	1.57067	2.36133	2.04679	2.72463
Soltu.DM.01G027520.1	myb domain protein	-1.37317	1.61393	19.3706	1.08e-05	0.000652189	1.79391	1.9747	1.63853	2.21409	2.55431	1.38758	3.36575	6.59457	3.82291
Soltu.DM.02G022070.1	purine permease	-1.38509	0.401152	10.6107	0.00112434	0.0231338	0.379687	0.675151	0.430509	0.820084	0.345081	0.362787	2.04807	0.911745	0.943984
Soltu.DM.07G017230.1	terpene synthase	-1.38656	7.15297	11.56	0.000673857	0.0160669	31.0252	57.5022	45.022	72.9191	37.2525	29.2062	118.5	81.1286	147.017
Soltu.DM.05G027160.1	Eukaryotic aspartyl protease family protein	-1.39064	2.87574	25.3151	4.87e-07	4.94e-05	2.39446	2.17208	2.48675	2.91247	3.33056	2.66019	5.19567	9.21455	3.82579
Soltu.DM.07G028450.1	NAC domain containing protein	-1.39957	0.433132	14.0578	0.000177279	0.00571115	0.974607	0.900272	0.669734	1.45804	1.09514	1.06426	1.4961	1.82814	3.44057
Soltu.DM.01G035590.1	NADPH:quinone oxidoreductase	-1.40615	1.69761	31.1832	2.35e-08	3.6e-06	1.94274	1.96206	1.22822	1.74384	2.87645	2.08288	4.17517	5.32799	4.08153
Soltu.DM.06G033320.1	serine carboxypeptidase-like	-1.40794	2.16115	13.718	0.000212406	0.00656171	1.09797	0.729185	1.52973	2.97601	1.78448	4.49027	4.32202	2.2364	2.28376
Soltu.DM.07G017900.1	isocitrate lyase	-1.43022	8.28073	53.8766	2.13e-13	9.7e-11	101.486	103.288	83.5275	82.436	99.5889	90.2381	232.619	203.632	330.037
Soltu.DM.04G011110.1	UDP-glycosyltransferase 73B4	-1.43161	1.95638	40.1215	2.39e-10	5.98e-08	1.06735	1.11467	1.24384	2.63471	1.74613	2.40392	3.17075	2.5314	3.45399
Soltu.DM.12G027520.2	galacturonosyltransferase	-1.43234	3.03942	18.4368	1.76e-05	0.000953343	1.85691	3.56601	1.8261	2.84812	2.49054	1.57493	6.76495	4.82299	7.92285
Soltu.DM.05G021330.1	white-brown complex homolog protein	-1.4366	0.0230018	9.85334	0.00169524	0.0314131	0.185649	0.530982	0.218295	0.237619	0.209973	0.518079	0.774036	0.645769	1.09408
Soltu.DM.01G031240.1	2-oxoglutarate (2OG) and Fe(II)-dependent oxygenase superfamily protein	-1.44021	0.102662	9.85612	0.00169267	0.0313922	0.232061	0.864593	0.306978	0.572833	0.59055	0.348436	1.79601	1.07322	0.934118
Soltu.DM.04G031930.1	Homeobox-leucine zipper protein family	-1.44359	0.619791	28.595	8.92e-08	1.19e-05	0.756207	0.757247	0.695884	1.19033	0.717166	0.897574	2.34411	1.87144	1.80614
Soltu.DM.12G002480.1	Fruit-specific protein	-1.44521	2.66582	27.5844	1.5e-07	1.84e-05	4.67646	8.12037	7.26905	7.47896	6.80037	6.68897	14.335	14.9025	24.4543
Soltu.DM.11G022590.1	Seven transmembrane MLO family protein	-1.44644	0.885659	24.5786	7.13e-07	6.76e-05	0.681601	0.812623	0.906794	0.852467	0.713639	0.803844	1.99497	1.62946	2.84049
Soltu.DM.04G007800.1	hypothetical protein	-1.44988	6.48359	10.7815	0.00102521	0.0216876	75.4086	148.93	51.0066	90.7178	109.373	72.1941	179.658	223.216	345.164
Soltu.DM.09G006020.1	FASCICLIN-like arabinogalactan-protein	-1.45081	2.07435	52.776	3.74e-13	1.57e-10	3.18129	3.27561	2.24443	2.79213	2.40559	2.50123	7.32168	9.05393	7.31178
Soltu.DM.10G018060.1	O-fucosyltransferase family protein	-1.45125	0.0390096	21.0956	4.37e-06	0.000310402	0.364517	0.277789	0.378866	0.337422	0.463811	0.323414	1.02586	0.940155	0.819956
Soltu.DM.01G044850.2	RING/U-box superfamily protein	-1.4557	0.551936	19.9389	8e-06	0.000514406	0.633565	0.561232	0.294716	0.761912	0.708701	0.612016	1.50873	1.00559	1.70789
Soltu.DM.10G022800.1	Laccase/Diphenol oxidase family protein	-1.47088	2.81363	36.239	1.75e-09	3.7e-07	1.84455	2.21561	2.15614	2.78511	2.65464	1.51586	5.81551	6.92729	4.28653
Soltu.DM.12G029560.1	FAD/NAD(P)-binding oxidoreductase family protein	-1.47175	0.724052	31.1445	2.4e-08	3.63e-06	1.47832	1.76249	1.25156	1.07042	1.89176	1.48516	3.99403	4.54387	3.80843
Soltu.DM.12G005100.1	FAD/NAD(P)-binding oxidoreductase family protein	-1.47289	0.154987	11.843	0.000578794	0.0144765	0.250248	0.542459	0.491824	0.452999	0.327513	0.491882	0.985987	0.712205	1.80133
Soltu.DM.10G002480.1	homeobox protein	-1.47756	2.4191	34.9325	3.41e-09	6.77e-07	6.68366	5.4161	4.34394	4.00893	5.99501	3.34229	12.1883	15.8218	17.5119
Soltu.DM.07G013360.1	sucrose synthase	-1.47805	7.84661	22.5057	2.1e-06	0.00016678	61.5846	62.6011	37.4505	47.2979	59.3253	41.9487	105.947	216.336	124.149
Soltu.DM.12G011240.1	cytochrome P450, family 71, subfamily A, polypeptide	-1.4817	0.816763	22.489	2.11e-06	0.000167091	0.639486	0.974674	0.523671	0.920815	0.658695	0.727407	1.8997	1.55456	2.52365
Soltu.DM.02G023900.1	Plant protein of unknown function (DUF827)	-1.49611	2.6146	46.4266	9.51e-12	2.96e-09	2.66547	4.34256	2.85648	3.7201	2.60039	3.05804	8.86249	8.83423	9.84254
Soltu.DM.08G000480.1	Bifunctional inhibitor/lipid-transfer protein/seed storage 2S albumin superfamily protein	-1.50005	1.58771	55.0371	1.18e-13	5.61e-11	2.7757	2.03068	2.60172	3.56288	2.74471	2.78855	6.77013	7.34666	6.73011
Soltu.DM.11G023770.1	HPT phosphotransmitter	-1.50065	-0.36985	10.9506	0.000935725	0.0202462	0.789411	0.133687	0.596717	0.649541	0.573969	0.48489	1.38853	2.10624	0.841134
Soltu.DM.03G023690.1	Potato type II proteinase inhibitor family domain containing protein	-1.50449	3.33369	49.7081	1.78e-12	6.48e-10	3.99146	6.14504	7.61145	10.1513	13.5873	12.2339	17.3604	17.2977	14.6921
Soltu.DM.07G025020.1	S-locus lectin protein kinase family protein	-1.50821	1.10791	18.9892	1.31e-05	0.000756505	0.494887	0.722049	0.575518	0.845727	1.10716	0.374131	1.92845	1.78764	1.33406
Soltu.DM.03G028440.1	EF hand calcium-binding protein family	-1.512	-0.205522	16.076	6.09e-05	0.00248452	0.711852	0.551096	0.614961	0.418375	1.03516	0.388667	1.62178	2.17064	1.54107
Soltu.DM.06G025730.1	Leucine-rich repeat protein kinase family protein	-1.51215	1.28425	16.1611	5.82e-05	0.00240309	0.275343	0.635542	0.185007	0.503461	0.504203	0.334079	1.22454	0.91423	1.00451
Soltu.DM.12G023590.1	FASCICLIN-like arabinogalactan	-1.51543	2.97612	21.1597	4.23e-06	0.000301171	3.19675	4.25001	2.66485	7.2273	2.99771	4.04543	12.9485	8.75783	7.30053
Soltu.DM.05G001480.1	DNA glycosylase superfamily protein	-1.52841	2.50749	33.3216	7.81e-09	1.41e-06	5.76195	12.3481	10.4531	8.44765	9.14057	7.77917	22.4074	29.8154	28.5765
Soltu.DM.09G027160.1	Cyclopropane-fatty-acyl-phospholipid synthase	-1.5317	-0.62322	10.6827	0.00108139	0.022474	0.704375	0.212064	1.06488	0.515175	1.02428	0.769168	2.64311	2.11602	0.889513
Soltu.DM.09G003050.1	SAUR-like auxin-responsive protein family	-1.53742	-0.351327	13.6983	0.000214646	0.0066042	0.294845	0.299592	0.557184	0.363905	0.589537	0.523196	0.622338	1.31113	1.25665
Soltu.DM.07G025070.1	protein serine/threonine kinases;protein kinases;ATP binding;sugar binding;kinases;carbohydrate binding	-1.53824	1.61502	59.1509	1.46e-14	8.85e-12	0.611537	0.430189	0.53338	0.735422	0.598554	0.590738	1.69899	1.47267	1.42574
Soltu.DM.11G008160.1	Aminotransferase class-V domain containing protein	-1.53953	0.445787	18.5566	1.65e-05	0.000910667	0.261274	0.43566	0.364611	0.496109	0.379937	0.877869	0.980407	0.943779	1.10405
Soltu.DM.02G033640.1	Pectin lyase-like superfamily protein	-1.54445	0.275082	16.2847	5.45e-05	0.00228591	0.484989	0.262825	0.403265	0.638492	0.634731	0.503122	0.955437	0.759152	1.69959
Soltu.DM.01G042520.1	Lactoylglutathione lyase / glyoxalase I family protein	-1.5557	0.516747	15.3258	9.05e-05	0.00339038	0.72309	0.538804	0.983854	1.18994	0.578323	0.908046	2.71333	1.13185	2.73944
Soltu.DM.03G012630.1	Lipase/lipooxygenase, PLAT/LH2 family protein	-1.56138	4.01552	26.0291	3.36e-07	3.7e-05	7.92663	9.21395	15.3162	11.2691	19.5749	13.419	23.496	40.1793	30.2079
Soltu.DM.06G022730.1	phosphate starvation-induced gene	-1.56154	0.228839	24.9306	5.94e-07	5.89e-05	0.412909	0.699263	0.624238	0.679498	0.550404	0.713912	2.00132	1.61582	1.36878
Soltu.DM.07G025630.1	methylesterase PCR A	-1.56257	1.06005	21.7996	3.03e-06	0.000229961	0.332621	0.804707	0.790207	1.36843	0.932828	1.19343	1.64932	2.33279	1.48517
Soltu.DM.02G010470.1	LOB domain-containing protein	-1.56888	1.53648	28.7691	8.15e-08	1.1e-05	1.88537	2.1182	2.15511	2.49723	1.47113	2.0588	5.34914	4.44964	8.27514
Soltu.DM.01G019850.1	Glycosyl hydrolase superfamily protein	-1.57898	3.98613	26.0051	3.41e-07	3.71e-05	4.0224	5.94497	8.46248	7.22116	11.8212	8.78482	12.8244	21.5345	19.6082
Soltu.DM.02G023470.1	RING/U-box superfamily protein	-1.58105	0.985644	19.3122	1.11e-05	0.000668411	1.64854	1.75968	1.13285	0.65767	1.52553	1.30922	3.28045	6.68216	3.50128
Soltu.DM.03G023660.1	Potato type II proteinase inhibitor family domain containing protein	-1.58543	3.59098	52.4629	4.38e-13	1.8e-10	5.93695	7.11531	7.73275	10.0707	17.4659	13.9635	18.7648	24.8249	17.8208
Soltu.DM.10G019020.1	Peroxidase superfamily protein	-1.58688	0.609023	21.527	3.49e-06	0.000258809	0.446139	1.00738	0.674475	0.440509	0.648763	0.487178	1.7299	2.66639	1.80289
Soltu.DM.08G010990.1	lipoxygenase	-1.59146	2.25511	14.7917	0.00012006	0.00419836	0.556689	1.73467	0.799524	0.755788	1.09285	0.911845	2.58505	2.45572	4.21805
Soltu.DM.05G021110.1	UDP-Glycosyltransferase superfamily protein	-1.59785	2.45258	26.3023	2.92e-07	3.28e-05	2.14231	3.09335	1.83245	2.73687	2.13151	2.00078	6.82243	4.57275	9.87824
Soltu.DM.01G045970.1	CAP (Cysteine-rich secretory proteins, Antigen 5, and Pathogenesis-related 1 protein) superfamily protein	-1.61997	2.14888	30.502	3.34e-08	4.91e-06	5.76936	5.26407	11.3922	9.68803	9.9306	9.0001	15.6845	25.8022	25.2029
Soltu.DM.01G049260.1	conserved hypothetical protein	-1.6307	3.13972	104.016	2.01e-24	2.74e-21	2.98361	2.3553	2.80583	3.94341	4.50949	5.05385	8.41884	7.75587	8.90037
Soltu.DM.05G022460.1	PYR1-like	-1.65481	1.41136	36.8074	1.3e-09	2.82e-07	0.907943	1.56126	1.31984	2.18375	1.98046	1.29653	3.4725	4.12446	4.03511
Soltu.DM.01G000840.1	NAD(P)-binding Rossmann-fold superfamily protein	-1.65667	0.310273	35.5364	2.5e-09	5.15e-07	0.665859	0.801873	0.615175	0.487005	0.484137	0.40395	2.08215	2.31615	2.10219
Soltu.DM.01G037750.1	DNAJ heat shock N-terminal domain-containing protein	-1.65744	1.04567	32.3468	1.29e-08	2.14e-06	1.38762	0.884685	1.54251	1.47757	0.771528	0.980467	4.90065	2.96188	4.17471
Soltu.DM.03G036150.1	phosphate starvation-induced gene	-1.66267	1.00102	15.8051	7.02e-05	0.00280982	0.737209	1.04633	1.16759	1.38649	0.561538	1.68671	3.29323	1.74841	4.1894
Soltu.DM.05G012130.1	WRKY DNA-binding protein	-1.66863	1.96842	24.2402	8.5e-07	7.93e-05	2.05057	3.68262	2.88378	2.19734	2.63515	2.29127	8.05248	5.70019	13.2789
Soltu.DM.10G014430.1	hypothetical protein	-1.67479	2.91722	21.7424	3.12e-06	0.000234515	29.608	23.8647	12.7485	20.9698	8.72002	15.5519	80.865	49.3319	80.9332
Soltu.DM.05G009500.1	nitrate transporter2.5	-1.6996	0.426268	20.2196	6.9e-06	0.000457701	0.332029	0.35344	0.358545	0.780568	0.413851	1.13951	1.3349	1.18119	0.853573
Soltu.DM.01G049280.1	conserved hypothetical protein	-1.70061	4.06875	45.3832	1.62e-11	4.91e-09	5.58767	3.02807	3.88583	3.95396	6.44617	7.26098	11.8465	15.3459	12.9131
Soltu.DM.11G003320.1	basic helix-loop-helix (bHLH) DNA-binding superfamily protein	-1.70105	1.48484	53.3956	2.73e-13	1.17e-10	1.2824	1.6831	1.21171	2.90174	2.21448	2.36311	5.41359	4.16293	3.94744
Soltu.DM.10G027760.1	basic helix-loop-helix (bHLH) DNA-binding superfamily protein	-1.73631	-0.215357	9.39051	0.00218112	0.0374274	0.0378696	0.666976	0.629766	0.623196	0.275345	0.372178	1.06577	1.88609	1.29123
Soltu.DM.07G013260.1	conserved hypothetical protein	-1.74969	0.274466	11.7674	0.000602776	0.0148717	0.641566	0.745024	0.692802	1.50826	0.466473	1.10091	4.12701	0.978158	1.99655
Soltu.DM.04G034860.1	S-adenosyl-L-methionine-dependent methyltransferases superfamily protein	-1.75449	0.0293488	26.7105	2.36e-07	2.76e-05	0.442573	0.337274	0.37636	0.182078	0.522907	0.241642	1.40123	1.10212	1.46711
Soltu.DM.03G033130.1	beta-6 tubulin	-1.76469	-0.234835	22.5764	2.02e-06	0.000161935	0.429189	0.34888	0.583965	0.494402	0.748937	0.421802	1.2884	1.8322	1.38209
Soltu.DM.03G005520.1	Peroxidase superfamily protein	-1.76582	4.70163	130.121	3.86e-30	9.34e-27	9.01652	11.8059	8.60262	11.6713	10.5532	10.1461	33.2664	31.0983	34.9403
Soltu.DM.04G026490.1	hypothetical protein	-1.76764	8.808	26.6553	2.43e-07	2.82e-05	119.811	195.325	95.5121	132.439	200.558	104.793	367.418	539.154	485.491
Soltu.DM.03G034150.1	PLAC8 family protein	-1.76879	0.341638	29.5594	5.42e-08	7.73e-06	0.342501	0.285552	0.477965	0.780414	0.651303	0.891863	0.988621	1.42465	1.24767
Soltu.DM.03G029820.1	conserved hypothetical protein	-1.77499	2.84416	64.2123	1.12e-15	8.4e-13	2.02066	2.98646	2.57876	3.84349	3.43447	2.2925	8.51784	9.55975	7.50618
Soltu.DM.01G022120.1	cullin	-1.77853	0.81549	26.0087	3.4e-07	3.71e-05	0.253125	0.107167	0.143503	1.14551	1.08125	1.34749	0.742053	0.495269	0.599355
Soltu.DM.04G026400.1	hypothetical protein	-1.8041	8.76041	17.6896	2.6e-05	0.00127166	104.131	227.599	90.4968	99.7479	160.328	118.03	324.515	557.395	586.714
Soltu.DM.09G003530.1	Jojoba acyl CoA reductase-related male sterility protein	-1.8645	-1.01543	9.39987	0.00217001	0.0372954	0.104148	0.211649	0.118088	0.214236	0.113586	0.14216	0.830461	0.111151	0.69049
Soltu.DM.09G026520.1	ethylene response factor	-1.87427	4.13283	32.5269	1.18e-08	1.99e-06	16.2377	21.805	14.491	11.6538	20.0757	8.43604	68.8487	47.0266	75.6086
Soltu.DM.01G049250.1	Polygalacturonase non-catalytic subunit AroGP2	-1.88771	5.08771	181.062	2.84e-41	1.55e-37	14.7643	10.4842	14.1108	23.0679	25.2209	28.4274	47.7602	45.2551	50.8558
Soltu.DM.01G019820.1	Glycosyl hydrolase superfamily protein	-1.89042	4.61206	18.0371	2.17e-05	0.00110657	4.7874	11.6588	9.67975	10.585	15.6745	13.1176	17.1377	33.4354	44.7866
Soltu.DM.11G004550.1	Pectin lyase-like superfamily protein	-1.90305	2.53161	108.4	2.2e-25	3.42e-22	1.78023	1.61848	1.66439	1.88882	2.48657	2.42998	5.49355	6.76647	6.4782
Soltu.DM.05G023730.2	pleiotropic drug resistance	-1.91747	6.51952	26.7937	2.26e-07	2.67e-05	6.82063	13.9805	9.49774	10.4215	12.6823	5.2072	42.8089	34.3351	37.2945
Soltu.DM.12G023090.1	Receptor-like protein kinase-related family protein	-1.91863	0.825752	23.3791	1.33e-06	0.00011512	0.571464	1.54844	0.863942	1.30212	0.89493	1.29607	3.87636	2.37702	4.91289
Soltu.DM.03G023650.1	serine-type endopeptidase inhibitors	-1.94257	0.493022	14.4443	0.000144364	0.00482912	0.547457	0.674269	1.12861	1.80183	1.73694	0.760857	1.12052	3.54104	4.05383
Soltu.DM.10G022600.1	RESPONSE TO ABA AND SALT	-1.95874	3.44566	65.4776	5.88e-16	4.58e-13	4.76045	5.60608	5.31462	6.14665	4.26001	4.47858	16.3517	16.6747	26.9833
Soltu.DM.09G006170.1	Peroxidase superfamily protein	-1.9698	4.06405	140.717	1.86e-32	5.78e-29	4.88515	5.80085	6.42964	8.93767	9.44394	7.18592	25.8792	21.3863	18.9974
Soltu.DM.08G027250.1	Serine protease inhibitor, potato inhibitor I-type family protein	-1.99098	2.12366	25.3614	4.75e-07	4.85e-05	1.55673	4.0494	4.04797	3.48406	6.70071	4.28382	8.87908	12.5825	16.0418
Soltu.DM.10G018980.1	Peroxidase superfamily protein	-1.99816	-0.436649	19.2706	1.13e-05	0.000677479	0.148935	0.470814	0.675482	0.735278	0.360962	0.379482	2.23546	1.62483	1.03445
Soltu.DM.04G025590.2	mitogen-activated protein kinase kinase kinase	-2.00158	1.64873	47.9668	4.33e-12	1.41e-09	0.861466	1.34002	1.54355	1.68019	1.71669	1.11492	3.95093	4.58564	6.04385
Soltu.DM.07G012720.1	aleurain-like protease	-2.00457	3.45011	13.3944	0.000252374	0.00753831	3.30428	2.02043	3.31555	6.44818	4.33725	18.137	17.227	7.32345	9.91498
Soltu.DM.08G027290.2	osmotin	-2.02198	4.14566	49.4908	1.99e-12	7.13e-10	7.95111	8.47411	15.1459	13.5208	21.5058	19.2173	31.5266	50.9903	42.875
Soltu.DM.10G018350.1	cytochrome P450, family 76, subfamily C, polypeptide	-2.06979	2.60828	101.605	6.78e-24	8.7e-21	3.25484	5.26065	4.23006	4.13467	5.72953	4.17779	19.0702	17.4702	16.1169
Soltu.DM.05G004270.1	Zinc finger C-x8-C-x5-C-x3-H type family protein	-2.07112	1.79563	11.9137	0.000557217	0.0141807	1.17252	1.42306	0.553945	0.643181	1.20774	0.533491	1.87908	8.34248	2.96141
Soltu.DM.03G012690.1	Lipase/lipooxygenase, PLAT/LH2 family protein	-2.07461	3.32608	55.901	7.62e-14	3.78e-11	4.72611	5.26182	6.08382	5.54432	11.1594	6.74488	16.3296	25.8356	24.2869
Soltu.DM.05G007640.1	UDP-glucosyl transferase 74B1	-2.08042	1.28028	12.1327	0.000495447	0.0130033	0.913707	0.879555	0.29081	0.791383	0.349654	1.26032	3.29327	1.19756	4.37255
Soltu.DM.07G017880.1	conserved hypothetical protein	-2.08555	1.60747	48.0771	4.1e-12	1.35e-09	0.951332	2.01736	1.56329	1.36134	2.40591	1.58085	5.35469	6.29785	7.12993
Soltu.DM.03G023600.1	serine-type endopeptidase inhibitors	-2.14879	0.551042	18.687	1.54e-05	0.000861361	0.384322	0.595063	1.32805	1.62631	2.95403	1.01921	2.06019	4.06261	3.64003
Soltu.DM.05G002990.1	hypothetical protein	-2.19171	1.13342	8.97281	0.00274027	0.0433476	0.945154	3.93999	0.879316	2.87147	0.74007	1.42906	8.4573	3.82794	14.1852
Soltu.DM.12G023210.1	conserved hypothetical protein	-2.1937	4.13781	25.9421	3.52e-07	3.76e-05	5.15309	12.7795	8.58271	11.3547	11.1132	4.33955	38.673	36.3534	45.7457
Soltu.DM.01G031540.1	SPX domain gene	-2.22599	0.902306	11.0098	0.000906321	0.0197471	0.22765	0.822454	1.37665	1.37364	0.496562	1.07723	5.90847	1.29578	4.02479
Soltu.DM.08G019310.1	Protein of unknown function (DUF_B2219) domain containing protein	-2.23779	0.427942	29.3857	5.93e-08	8.29e-06	0.197597	0.535409	0.179237	0.260138	0.28734	0.215773	1.03805	1.34966	1.8715
Soltu.DM.12G016590.1	Protein of unknown function (DUF1645)	-2.27862	-0.878576	19.0477	1.27e-05	0.000737547	0.24016	0.195221	0.29046	0.237129	0.349234	0.209801	0.45059	1.57204	1.45576
Soltu.DM.09G029830.1	Terpenoid cyclases/Protein prenyltransferases superfamily protein	-2.28669	-0.103193	15.9866	6.38e-05	0.00259083	0.367688	0.442795	0.308818	1.00847	0.237636	0.490735	1.37972	0.872032	3.25032
Soltu.DM.01G044300.1	Peroxidase superfamily protein	-2.33475	2.58948	107.578	3.33e-25	4.83e-22	1.62534	2.20201	2.12642	2.46897	2.99985	2.18443	8.91385	8.6732	11.9008
Soltu.DM.04G013830.2	Galactose mutarotase-like superfamily protein	-2.37276	-0.609937	21.8452	2.96e-06	0.000225382	1.06281	0.319978	0	1.94334	2.06068	1.41849	3.545	3.19281	1.56586
Soltu.DM.05G023750.1	phloem protein 2-B1	-2.3846	4.34556	58.7627	1.78e-14	1.02e-11	6.79297	15.2962	8.4282	9.48267	7.35752	9.31067	53.9686	42.2654	62.5635
Soltu.DM.04G026420.1	extensin	-2.48066	4.31121	11.903	0.00056045	0.0142464	6.10388	7.98579	4.07112	4.57923	2.78465	8.56041	11.789	21.9274	65.2365
Soltu.DM.02G031720.1	mini zinc finger	-2.57116	-0.137466	30.7095	3e-08	4.45e-06	0.443495	0.600848	0.38313	0.521308	1.01344	0.62266	1.66418	4.32749	2.40027
Soltu.DM.09G009900.1	Peroxidase superfamily protein	-2.61154	2.95493	138.933	4.56e-32	1.24e-28	2.71045	2.05464	2.29274	3.55771	1.87688	2.00842	14.4085	12.7188	15.8307
Soltu.DM.07G019210.1	AP2/B3-like transcriptional factor family protein	-2.67008	-0.270548	28.7529	8.22e-08	1.1e-05	0.165131	0.06392	0.0356637	0.737595	0.651779	0.463683	0.398341	0.637807	0.849033
Soltu.DM.04G026480.1	hypothetical protein	-2.79569	6.50044	11.3213	0.00076625	0.0175177	19.8904	39.6741	17.3347	25.5808	11.7641	29.8606	51.5561	90.3351	379.753
Soltu.DM.04G026440.1	hypothetical protein	-2.96769	4.28826	8.89607	0.00285784	0.0446487	7.82639	8.10833	5.08079	6.13664	2.41007	13.0206	9.76049	25.1564	123.921
Soltu.DM.08G015120.1	carotenoid cleavage dioxygenase	-2.99389	3.06209	61.7753	3.85e-15	2.54e-12	0.854092	1.33712	1.46338	0.874548	1.71119	1.72024	8.04788	6.45497	14.0216
Soltu.DM.12G029620.1	Glycosyl hydrolase superfamily protein	-3.00524	-1.11135	33.8899	5.83e-09	1.12e-06	0.0766115	0.0345978	0.115822	0.0420248	0.111406	0.0278863	0.527043	0.654108	0.677236
Soltu.DM.01G040200.1	conserved hypothetical protein	-3.02701	-0.728729	36.3406	1.66e-09	3.54e-07	0.0532194	0.180254	0.0402287	0.17516	0.386951	0.145287	0.848731	0.795177	0.604869
Soltu.DM.01G000570.1	S-adenosyl-L-methionine-dependent methyltransferases superfamily protein	-3.61607	1.78539	27.8574	1.31e-07	1.62e-05	0.464895	1.21469	0.251011	0.765048	0.627749	0.108784	9.09622	4.39455	10.4418
Soltu.DM.02G001930.1	oxidoreductase, zinc-binding dehydrogenase family protein	-4.41523	0.933356	115.367	6.54e-27	1.3e-23	0.0277185	0.075106	0.16762	2.05265	1.81383	2.08851	1.45616	1.81439	2.15275
Soltu.DM.10G014550.1	hypothetical protein	-4.42014	-0.759609	58.9053	1.65e-14	9.75e-12	0	0.655471	0	0.39809	0	0	4.53867	3.61444	6.18616

## Sheet:  up-regulated  VS ChIP 
Soltu.DM.02G024320
Soltu.DM.02G025490
Soltu.DM.02G026440
Soltu.DM.02G026470
Soltu.DM.02G027090
Soltu.DM.02G027180
Soltu.DM.02G028070
Soltu.DM.02G033400
Soltu.DM.03G000500
Soltu.DM.03G006050
Soltu.DM.03G022710
Soltu.DM.03G023540
Soltu.DM.03G024470
Soltu.DM.03G027810
Soltu.DM.04G000040
Soltu.DM.04G003740
Soltu.DM.04G005420
Soltu.DM.04G008570
Soltu.DM.04G010260
Soltu.DM.04G019850
Soltu.DM.04G021800
Soltu.DM.01G024860
Soltu.DM.04G025630
Soltu.DM.04G027950
Soltu.DM.04G030840
Soltu.DM.04G033200
Soltu.DM.04G033220
Soltu.DM.04G033840
Soltu.DM.04G034660
Soltu.DM.01G027460
Soltu.DM.05G006430
Soltu.DM.05G008990
Soltu.DM.05G009050
Soltu.DM.05G019820
Soltu.DM.05G021130
Soltu.DM.06G005050
Soltu.DM.06G008220
Soltu.DM.01G029600
Soltu.DM.06G010630
Soltu.DM.06G013840
Soltu.DM.06G018140
Soltu.DM.06G023850
Soltu.DM.06G024090
Soltu.DM.06G024100
Soltu.DM.01G031060
Soltu.DM.06G025820
Soltu.DM.06G027830
Soltu.DM.06G029660
Soltu.DM.01G031660
Soltu.DM.07G001790
Soltu.DM.07G012540
Soltu.DM.07G014920
Soltu.DM.01G032720
Soltu.DM.07G017150
Soltu.DM.07G019160
Soltu.DM.07G021330
Soltu.DM.07G026690
Soltu.DM.07G027840
Soltu.DM.08G004980
Soltu.DM.01G034460
Soltu.DM.08G009180
Soltu.DM.08G012010
Soltu.DM.08G013580
Soltu.DM.08G016170
Soltu.DM.08G018370
Soltu.DM.01G035070
Soltu.DM.08G026330
Soltu.DM.01G000280
Soltu.DM.08G028520
Soltu.DM.08G029580
Soltu.DM.09G001460
Soltu.DM.09G002550
Soltu.DM.09G004040
Soltu.DM.09G007610
Soltu.DM.09G009060
Soltu.DM.09G009880
Soltu.DM.09G010760
Soltu.DM.09G022040
Soltu.DM.09G023200
Soltu.DM.09G023640
Soltu.DM.09G024840
Soltu.DM.09G025350
Soltu.DM.10G002270
Soltu.DM.10G003520
Soltu.DM.10G003580
Soltu.DM.10G006790
Soltu.DM.10G006810
Soltu.DM.10G015830
Soltu.DM.01G003190
Soltu.DM.10G018790
Soltu.DM.10G023560
Soltu.DM.10G024900
Soltu.DM.10G025990
Soltu.DM.10G027350
Soltu.DM.10G028070
Soltu.DM.11G002290
Soltu.DM.01G040660
Soltu.DM.11G006250
Soltu.DM.11G007270
Soltu.DM.11G007380
Soltu.DM.11G012620
Soltu.DM.11G021540
Soltu.DM.11G022050
Soltu.DM.11G023930
Soltu.DM.11G023990
Soltu.DM.11G025490
Soltu.DM.12G002070
Soltu.DM.12G009120
Soltu.DM.12G024270
Soltu.DM.12G025490
Soltu.DM.12G027930
Soltu.DM.12G028510
Soltu.DM.01G049390
Soltu.DM.02G004790
Soltu.DM.02G007160
Soltu.DM.02G008440
Soltu.DM.02G010770
Soltu.DM.02G011630
Soltu.DM.02G014230
Soltu.DM.02G019040
Soltu.DM.02G020290

## Sheet:  down-regulated  VS ChIP 
Soltu.DM.02G023470
Soltu.DM.02G024380
Soltu.DM.02G028550
Soltu.DM.02G032910
Soltu.DM.02G033310
Soltu.DM.02G034460
Soltu.DM.01G000790
Soltu.DM.01G017170
Soltu.DM.01G000830
Soltu.DM.03G005520
Soltu.DM.03G006210
Soltu.DM.03G012630
Soltu.DM.03G012640
Soltu.DM.03G012690
Soltu.DM.03G013150
Soltu.DM.03G013340
Soltu.DM.03G015500
Soltu.DM.01G019820
Soltu.DM.01G019850
Soltu.DM.03G021440
Soltu.DM.03G024110
Soltu.DM.03G024530
Soltu.DM.03G024780
Soltu.DM.03G026390
Soltu.DM.03G028440
Soltu.DM.03G029820
Soltu.DM.03G030930
Soltu.DM.03G036320
Soltu.DM.04G000190
Soltu.DM.04G001100
Soltu.DM.04G001700
Soltu.DM.04G002100
Soltu.DM.04G007210
Soltu.DM.04G007800
Soltu.DM.04G010660
Soltu.DM.04G011110
Soltu.DM.04G021430
Soltu.DM.04G022790
Soltu.DM.04G025250
Soltu.DM.04G026390
Soltu.DM.04G026400
Soltu.DM.04G026480
Soltu.DM.04G026490
Soltu.DM.04G027450
Soltu.DM.04G027640
Soltu.DM.04G027770
Soltu.DM.04G031990
Soltu.DM.01G001850
Soltu.DM.04G033770
Soltu.DM.04G034260
Soltu.DM.01G026480
Soltu.DM.04G034860
Soltu.DM.04G035650
Soltu.DM.04G035740
Soltu.DM.04G037400
Soltu.DM.05G001480
Soltu.DM.05G003330
Soltu.DM.05G004270
Soltu.DM.05G004820
Soltu.DM.05G006420
Soltu.DM.01G001980
Soltu.DM.05G012130
Soltu.DM.05G014640
Soltu.DM.05G020900
Soltu.DM.05G021330
Soltu.DM.05G021350
Soltu.DM.05G021360
Soltu.DM.05G022460
Soltu.DM.05G023730
Soltu.DM.05G027160
Soltu.DM.01G029240
Soltu.DM.06G002800
Soltu.DM.06G003060
Soltu.DM.06G009640
Soltu.DM.06G010640
Soltu.DM.06G019160
Soltu.DM.06G025730
Soltu.DM.06G025810
Soltu.DM.06G026960
Soltu.DM.06G029790
Soltu.DM.06G029960
Soltu.DM.06G030590
Soltu.DM.06G031140
Soltu.DM.01G031540
Soltu.DM.06G033320
Soltu.DM.07G002220
Soltu.DM.07G003640
Soltu.DM.07G004240
Soltu.DM.07G012010
Soltu.DM.07G013300
Soltu.DM.07G013340
Soltu.DM.07G013550
Soltu.DM.07G017880
Soltu.DM.07G018580
Soltu.DM.07G020310
Soltu.DM.07G020580
Soltu.DM.07G022700
Soltu.DM.07G023590
Soltu.DM.07G027820
Soltu.DM.07G027830
Soltu.DM.07G028450
Soltu.DM.08G000970
Soltu.DM.01G002650
Soltu.DM.08G006890
Soltu.DM.08G009890
Soltu.DM.08G010990
Soltu.DM.08G015120
Soltu.DM.08G017930
Soltu.DM.08G020120
Soltu.DM.08G020150
Soltu.DM.08G022550
Soltu.DM.08G024220
Soltu.DM.08G024940
Soltu.DM.08G025560
Soltu.DM.08G026500
Soltu.DM.08G026760
Soltu.DM.08G027250
Soltu.DM.08G027280
Soltu.DM.08G027290
Soltu.DM.08G028250
Soltu.DM.08G028300
Soltu.DM.01G035590
Soltu.DM.01G035600
Soltu.DM.09G000340
Soltu.DM.09G000540
Soltu.DM.09G000670
Soltu.DM.09G001740
Soltu.DM.09G003530
Soltu.DM.09G006000
Soltu.DM.09G006170
Soltu.DM.09G006300
Soltu.DM.01G036450
Soltu.DM.09G009100
Soltu.DM.09G009900
Soltu.DM.09G010330
Soltu.DM.09G011140
Soltu.DM.09G015240
Soltu.DM.09G016010
Soltu.DM.09G017200
Soltu.DM.01G037340
Soltu.DM.09G021720
Soltu.DM.09G024000
Soltu.DM.01G038130
Soltu.DM.01G038150
Soltu.DM.09G026520
Soltu.DM.09G027720
Soltu.DM.09G030440
Soltu.DM.09G030800
Soltu.DM.01G003040
Soltu.DM.09G031730
Soltu.DM.10G000440
Soltu.DM.10G000480
Soltu.DM.10G002840
Soltu.DM.10G003750
Soltu.DM.10G008120
Soltu.DM.10G014940
Soltu.DM.10G017830
Soltu.DM.01G039710
Soltu.DM.10G019340
Soltu.DM.10G020130
Soltu.DM.10G022600
Soltu.DM.10G023570
Soltu.DM.10G026020
Soltu.DM.10G028080
Soltu.DM.11G000200
Soltu.DM.11G001060
Soltu.DM.11G003320
Soltu.DM.11G003750
Soltu.DM.11G004550
Soltu.DM.11G008160
Soltu.DM.11G010780
Soltu.DM.11G013630
Soltu.DM.11G020640
Soltu.DM.11G020750
Soltu.DM.11G022590
Soltu.DM.11G022930
Soltu.DM.11G023770
Soltu.DM.11G026270
Soltu.DM.12G002480
Soltu.DM.12G002490
Soltu.DM.12G005100
Soltu.DM.01G042520
Soltu.DM.12G006670
Soltu.DM.12G006750
Soltu.DM.12G010130
Soltu.DM.12G016590
Soltu.DM.12G023090
Soltu.DM.12G023210
Soltu.DM.12G023590
Soltu.DM.12G023840
Soltu.DM.12G025810
Soltu.DM.01G044000
Soltu.DM.12G026780
Soltu.DM.12G029500
Soltu.DM.12G029540
Soltu.DM.12G029560
Soltu.DM.12G029590
Soltu.DM.12G029950
Soltu.DM.01G044300
Soltu.DM.01G044420
Soltu.DM.01G044600
Soltu.DM.01G044850
Soltu.DM.01G047230
Soltu.DM.01G048000
Soltu.DM.01G049250
Soltu.DM.01G049280
Soltu.DM.01G005820
Soltu.DM.01G051570
Soltu.DM.01G051680
Soltu.DM.02G004200
Soltu.DM.02G008070
Soltu.DM.02G008960
Soltu.DM.02G010470
Soltu.DM.02G014490
Soltu.DM.02G014910
Soltu.DM.02G016530
Soltu.DM.02G018310
Soltu.DM.02G018790
Soltu.DM.02G019290
Soltu.DM.02G022070
Soltu.DM.02G023320
